# Supplementary material for: Plasma proteomics and carotid intima-media thickness in the UK biobank cohort
Source: Front Cardiovasc Med. 2024 Oct 2;11:1478600. doi: 10.3389/fcvm.2024.1478600 (PMC11480011; doi:10.3389/fcvm.2024.1478600)
Supplement: Supplementary file 2 [file Datasheet2.xlsx]

## Sheet: S1 Full Table One
Supplementary Table 1. Full characteristic in the study population.
Total number of participants	6136
Male (%)	2901 (47.3)
Age at baseline (mean (SD))	54.39 (7.86)
Age at imaging visit (mean (SD))	63.61 (8.08)
Initial assessment center (%)
Barts	170 (2.8)
Birmingham	237 (3.9)
Bristol	22 (0.4)
Bury	507 (8.3)
Cardiff	11 (0.2)
Croydon	148 (2.4)
Edinburgh	229 (3.7)
Glasgow	129 (2.1)
Hounslow	298 (4.9)
Leeds	631 (10.3)
Liverpool	488 (8.0)
Manchester	365 (5.9)
Middlesborough	388 (6.3)
Newcastle	748 (12.2)
Nottingham	515 (8.4)
Oxford	123 (2.0)
Reading	291 (4.7)
Sheffield	519 (8.5)
Stockport (pilot)	51 (0.8)
Stoke	258 (4.2)
Wrexham	8 (0.1)
Center of cIMT measurement (%)
Bristol (imaging)	6 (0.1)
Cheadle (imaging)	3539 (57.7)
Newcastle (imaging)	1585 (25.8)
Reading (imaging)	1006 (16.4)
Ethnicity group (%)
Asian	67 (1.1)
Black	51 (0.8)
Mixed	41 (0.7)
Other	52 (0.8)
White	5925 (96.6)
Townsend deprivation index (median [IQR])	-2.56 [-3.88, -0.24]
Ever smoked (%)	3597 (58.6)
Alcohol Intake frequency (%)
Never or missing	296 (4.8)
One to three times a month or special occasions only	1154 (18.8)
Once or twice a week	1564 (25.5)
Three or four times a week	1727 (28.1)
Daily or almost daily	1395 (22.7)
Physical activity category (%)
Missing	884 (14.4)
Low	981 (16.0)
Moderate	2764 (45.0)
High	1507 (24.6)
Waist circumference (mean (SD))	87.61 (12.43)
BMI (mean (SD))	26.48 (4.21)
Whole body fat mass index (mean (SD))	8.10 (3.19)
Whole body fat-free mass index (mean (SD))	18.40 (2.51)
Trunk fat mass index (mean (SD))	4.47 (1.64)
Trunk fat-free mass index (mean (SD))	10.25 (1.26)
SBP (mean (SD))	135.96 (18.54)
DBP (mean (SD))	80.99 (10.55)
LDL direct (median [IQR])	3.50 [2.96, 4.09]
HDL cholesterol (median [IQR])	1.43 [1.21, 1.71]
TG (median [IQR])	1.38 [0.98, 1.98]
Cholesterol (median [IQR])	5.63 [4.94, 6.39]
HbA1c (median [IQR])	34.50 [32.10, 37.00]
Apolipoprotein A (median [IQR])	1.52 [1.36, 1.70]
Apolipoprotein B (median [IQR])	1.00 [0.86, 1.17]
Lipoprotein A (median [IQR])	19.96 [9.34, 57.83]
C-reactive protein (median [IQR])	1.05 [0.54, 2.10]
Vascular/heart problems diagnosed by doctor (%)	1278 (20.8)
Diabetes diagnosed by doctor (%)	137 (2.2)
Blood pressure medication (%)	497 (8.1)
Cholesterol lowering medication (%)	492 (8.0)
Statin use (%)	628 (10.2)
Aspirin use (%)	661 (10.8)
PRS for CVD (mean (SD))	-0.15 (0.96)
PRS for HTN (mean (SD))	-0.11 (0.94)
PRS for ISS (mean (SD))	-0.08 (0.92)
PRS for T2D (mean (SD))	-0.22 (0.96)
Genetic PC 1 (mean (SD))	-6.09 (39.35)
Genetic PC 2 (mean (SD))	1.46 (21.21)
Genetic PC 3 (mean (SD))	-0.76 (11.25)
Genetic PC 4 (mean (SD))	0.38 (8.92)
Genetic PC 5 (mean (SD))	-0.07 (7.40)
Follow up time (mean (SD))	3369.91 (697.15)

## Sheet: S2 Protein Summary
Supplementary Table 2. Protein metadata and distributions in the study population.
Protein Name	Protein Full Name	UniProt	Panel	Mean	SD	Median	IQR	Min	Max	Missing(%)
AARSD1	Alanyl-tRNA editing protein Aarsd1	Q9BTE6	Oncology	-0.0419922	0.635887	-0.05275	0.790687	-2.52785	3.3085	2.32975
ABHD14B	Protein ABHD14B	Q96IU4	Neurology	-0.0256444	0.649446	-0.04615	0.791	-4.1052	3.10255	3.12805
ABL1	Tyrosine-protein kinase ABL1	P00519	Oncology	0.00729221	0.77361	-0.0765	1.00913	-2.67535	5.2106	2.32975
ACAA1	3-ketoacyl-CoA thiolase, peroxisomal	P09110	Oncology	-0.0404805	0.899454	-0.0964	1.1175	-2.9397	4.4251	3.87748
ACAN	Aggrecan core protein	P16112	Cardiometabolic	-0.0272577	0.335231	-0.0106	0.44095	-1.3948	1.1511	2.98143
ACE2	Angiotensin-converting enzyme 2	Q9BYF1	Cardiometabolic	0.00233363	0.559749	-0.08525	0.64245	-1.5894	3.909	3.63311
ACOX1	Peroxisomal acyl-coenzyme A oxidase 1	Q15067	Cardiometabolic	0.0112375	0.54756	-0.0196	0.62905	-2.32605	4.9231	1.77582
ACP5	Tartrate-resistant acid phosphatase type 5	P13686	Cardiometabolic	-0.0870643	0.381278	-0.0746	0.490712	-1.72315	2.5552	1.84099
ACP6	Lysophosphatidic acid phosphatase type 6	Q9NPH0	Oncology	-0.158311	0.750847	-0.0353	0.8686	-6.61665	2.47365	1.28706
ACTA2	Actin, aortic smooth muscle	P62736	Cardiometabolic	-0.0571552	0.505087	-0.09145	0.556425	-1.85855	5.39635	3.63311
ACTN4	Alpha-actinin-4	O43707	Inflammation	0.0138417	0.355372	-0.017625	0.33545	-1.00545	4.62945	3.74715
ACVRL1	Serine/threonine-protein kinase receptor R3	P37023	Neurology	-0.0605871	0.262236	-0.0597	0.3458	-1.0292	1.3686	2.59042
ACY1	Aminoacylase-1	Q03154	Cardiometabolic	-0.0324749	0.744409	-0.10025	0.941588	-3.4194	3.38935	1.77582
ADA	Adenosine deaminase	P00813	Inflammation	0.000841955	0.393537	-0.028775	0.4712	-1.8634	2.4938	0.977517
ADA2	Adenosine deaminase 2	Q9NZK5	Cardiometabolic	-0.0508015	0.441397	-0.058775	0.5434	-2.4109	3.5308	2.37862
ADAM15	Disintegrin and metalloproteinase domain-containing protein 15	Q13444	Cardiometabolic	-0.00763959	0.34145	-0.01165	0.459025	-1.5027	1.62335	3.63311
ADAM22	Disintegrin and metalloproteinase domain-containing protein 22	Q9P0K1	Neurology	-0.0206729	0.373152	-0.014925	0.48225	-1.539	1.7571	2.47638
ADAM23	Disintegrin and metalloproteinase domain-containing protein 23	O75077	Inflammation	-0.048709	0.375549	-0.015	0.45765	-2.0599	1.1662	0.977517
ADAM8	Disintegrin and metalloproteinase domain-containing protein 8	P78325	Neurology	-0.0500128	0.30589	-0.0516	0.349425	-1.5903	3.5724	1.09156
ADAMTS13	A disintegrin and metalloproteinase with thrombospondin motifs 13	Q76LX8	Cardiometabolic	0.00615204	0.257316	0.01555	0.31965	-1.9935	1.17955	0.733138
ADAMTS15	A disintegrin and metalloproteinase with thrombospondin motifs 15	Q8TE58	Oncology	-0.0729872	0.503748	-0.0666	0.593662	-4.71	2.64975	2.32975
ADAMTS16	A disintegrin and metalloproteinase with thrombospondin motifs 16	Q8TE57	Cardiometabolic	-0.0303026	0.380039	-0.0487	0.388575	-1.0496	6.427	3.63311
ADAMTS8	A disintegrin and metalloproteinase with thrombospondin motifs 8	Q9UP79	Oncology	0.0289795	0.49656	0.0258	0.6556	-2.0446	1.9724	1.49886
ADCYAP1R1	Pituitary adenylate cyclase-activating polypeptide type I receptor	P41586	Oncology	0.0252553	0.363615	0.00365	0.3286	-1.512	6.0931	3.87748
ADGRB3	Adhesion G protein-coupled receptor B3	O60242	Neurology	0.00100976	0.361778	0.00045	0.498	-1.2005	1.9454	2.59042
ADGRE2	Adhesion G protein-coupled receptor E2	Q9UHX3	Inflammation	-0.0290297	0.314415	-0.02905	0.387087	-1.41095	2.86605	1.84099
ADGRE5	Adhesion G protein-coupled receptor E5	P48960	Cardiometabolic	-0.0320585	0.332051	-0.0353	0.408963	-1.2996	5.08545	1.15673
ADGRG1	Adhesion G-protein coupled receptor G1	Q9Y653	Oncology	0.02028	0.626789	-0.09025	0.5489	-1.4933	4.79005	2.32975
ADGRG2	Adhesion G-protein coupled receptor G2	Q8IZP9	Cardiometabolic	0.0191579	0.328004	0.0102	0.434412	-1.5395	1.2404	1.77582
ADH4	All-trans-retinol dehydrogenase [NAD(+)] ADH4	P08319	Cardiometabolic	-0.0754866	1.04704	-0.1338	1.4566	-2.7726	5.1807	3.63311
ADM	Pro-adrenomedullin	P35318	Oncology	-0.104812	0.340845	-0.08935	0.439038	-1.7447	1.3523	1.2219
AFP	Alpha-fetoprotein	P02771	Neurology	-0.0189488	0.77457	-0.04625	1.0079	-2.3078	4.2172	2.6393
AGER	Advanced glycosylation end product-specific receptor	Q15109	Inflammation	0.0265806	0.440798	0.02275	0.586	-1.6139	1.8304	2.44379
AGR2	Anterior gradient protein 2 homolog	O95994	Neurology	-0.109662	1.08214	-0.131675	1.266	-8.781	7.6914	4.56175
AGR3	Anterior gradient protein 3	Q8TD06	Oncology	-0.0285022	0.680158	-0.07625	0.828	-2.6681	5.7299	4.0404
AGRN	Agrin	O00468	Inflammation	-0.0646761	0.353783	-0.0743	0.4412	-1.90915	1.92415	1.84099
AGRP	Agouti-related protein	O00253	Inflammation	-0.0740388	0.607353	-0.002125	0.7974	-2.9811	2.24055	0.977517
AGXT	Serine--pyruvate aminotransferase	P21549	Cardiometabolic	0.0345627	0.857445	-0.0844	1.09823	-2.0458	3.6524	1.77582
AHCY	Adenosylhomocysteinase	P23526	Cardiometabolic	-0.0495261	0.754088	-0.0717	0.9978	-2.7224	3.3227	1.77582
AHSP	Alpha-hemoglobin-stabilizing protein	Q9NZD4	Neurology	-0.0454924	1.00008	-0.0532	1.33695	-4.2928	3.6915	2.18312
AIF1	Allograft inflammatory factor 1	P55008	Oncology	-0.0401251	0.594035	-0.0457	0.7385	-3.4194	4.176	3.87748
AIFM1	Apoptosis-inducing factor 1, mitochondrial	O95831	Oncology	-0.0581989	1.17415	-0.138675	1.6419	-3.3949	4.6834	2.47638
AK1	Adenylate kinase isoenzyme 1	P00568	Cardiometabolic	-0.0420311	0.725917	-0.07715	0.911225	-2.48675	3.7765	1.77582
AKR1B1	Aldo-keto reductase family 1 member B1	P15121	Oncology	-0.0490435	0.820324	-0.02255	1.05485	-3.2013	5.9095	3.87748
AKR1C4	Aldo-keto reductase family 1 member C4	P17516	Cardiometabolic	0.0315226	0.60037	-0.0151	0.536525	-1.8558	6.21035	3.63311
AKT1S1	Proline-rich AKT1 substrate 1	Q96B36	Neurology	-0.0650813	0.747948	-0.05155	0.98005	-2.75175	2.92185	3.86119
AKT3	RAC-gamma serine/threonine-protein kinase	Q9Y243	Oncology	0.00520897	0.641102	-0.00975	0.8724	-2.037	2.7508	4.33366
ALCAM	CD166 antigen	Q13740	Cardiometabolic	-0.0340795	0.222284	-0.0356	0.285413	-1.4015	1.2018	0.733138
ALDH1A1	Retinal dehydrogenase 1	P00352	Neurology	-0.0129847	0.614626	-0.06845	0.7693	-2.03995	3.26645	2.03649
ALDH3A1	Aldehyde dehydrogenase, dimeric NADP-preferring	P30838	Inflammation	0.0286411	0.708577	-0.02895	0.763212	-1.9383	6.8269	2.29717
ALPP	Alkaline phosphatase, placental type	P05187	Oncology	-0.100094	1.20432	-0.1537	1.40761	-3.9229	6.34365	2.32975
AMBN	Ameloblastin	Q9NP70	Inflammation	0.022632	0.310969	0.010475	0.31465	-0.93975	7.4333	3.74715
AMBP	Protein AMBP	P02760	Oncology	-0.0613086	0.226222	-0.05485	0.280375	-0.97225	1.05205	1.28706
AMFR	E3 ubiquitin-protein ligase AMFR	Q9UKV5	Neurology	0.0539765	0.742633	-0.03815	0.73775	-3.09705	7.92785	3.86119
AMIGO2	Amphoterin-induced protein 2	Q86SJ2	Oncology	-0.0187317	0.247346	-0.0154	0.321313	-1.98625	1.02425	2.32975
AMN	Protein amnionless	Q9BXJ7	Inflammation	-0.0178791	0.532869	-0.02375	0.66645	-1.9127	4.76965	3.74715
AMY2A	Pancreatic alpha-amylase	P04746	Cardiometabolic	0.00228413	0.520465	0	0.658825	-2.0659	3.1588	4.78983
AMY2B	Alpha-amylase 2B	P19961	Cardiometabolic	0.0140942	0.524089	0.0002	0.658325	-2.0889	3.5355	7.67351
ANG	Angiogenin	P03950	Cardiometabolic	-0.0473176	0.397394	-0.05415	0.5021	-1.7561	2.481	2.15054
ANGPT1	Angiopoietin-1	Q15389	Inflammation	-0.109744	0.944223	-0.05665	1.31265	-3.5446	2.59495	2.50896
ANGPT2	Angiopoietin-2	O15123	Oncology	-0.0454783	0.421239	-0.0668	0.537425	-1.3934	3.0227	1.2219
ANGPTL1	Angiopoietin-related protein 1	O95841	Cardiometabolic	-0.0208522	0.326717	-0.03015	0.42105	-1.7099	1.5766	3.14435
ANGPTL2	Angiopoietin-related protein 2	Q9UKU9	Inflammation	-0.0632774	0.453595	-0.0582	0.572725	-2.3906	3.0635	2.10166
ANGPTL3	Angiopoietin-related protein 3	Q9Y5C1	Cardiometabolic	-0.0429708	0.420678	-0.0366	0.5596	-2.0256	1.8933	1.88987
ANGPTL4	Angiopoietin-related protein 4	Q9BY76	Inflammation	-0.096907	0.51427	-0.0896	0.6769	-2.156	1.9102	2.0202
ANGPTL7	Angiopoietin-related protein 7	O43827	Oncology	-0.0336726	0.395351	-0.026	0.464075	-2.9167	3.1522	1.2219
ANKRD54	Ankyrin repeat domain-containing protein 54	Q6NXT1	Oncology	0.0509443	0.638224	-0.018925	0.693775	-1.5678	6.69515	3.87748
ANPEP	Aminopeptidase N	P15144	Cardiometabolic	-0.00451172	0.310745	-0.015275	0.3587	-2.2766	2.6516	1.75953
ANXA10	Annexin A10	Q9UJ72	Neurology	0.0064732	0.875257	-0.117	1.00131	-2.44105	7.1776	3.86119
ANXA11	Annexin A11	P50995	Inflammation	-0.14317	0.755936	-0.01485	0.9079	-3.6187	2.1888	2.34604
ANXA3	Annexin A3	P12429	Neurology	-0.0612651	0.777698	-0.04825	1.03086	-2.90015	2.99605	1.09156
ANXA4	Annexin A4	P09525	Cardiometabolic	0.00549078	0.786745	-0.01895	1.06185	-2.20755	3.8224	2.11795
ANXA5	Annexin A5	P08758	Neurology	-0.032623	0.349477	-0.027275	0.4095	-1.5488	4.46325	4.10557
AOC1	Amiloride-sensitive amine oxidase [copper-containing]	P19801	Inflammation	0.0861116	0.643312	-0.00765	0.51605	-1.55015	9.4424	3.74715
AOC3	Membrane primary amine oxidase	Q16853	Cardiometabolic	-0.0334265	0.340397	-0.02275	0.418625	-2.3399	1.7438	1.64549
APBB1IP	Amyloid beta A4 precursor protein-binding family B member 1-interacting protein	Q7Z5R6	Oncology	-0.0425539	0.526959	-0.0896	0.591425	-2.1839	5.329	2.32975
APEX1	DNA-(apurinic or apyrimidinic site) endonuclease	P27695	Oncology	-0.0732586	0.66574	-0.091	0.812075	-2.47735	3.8189	1.46628
APLP1	Amyloid-like protein 1	P51693	Cardiometabolic	0.0769703	0.592658	0.05305	0.75915	-2.23525	2.7645	1.77582
APOH	Beta-2-glycoprotein 1	P02749	Neurology	-0.00164248	0.393207	-0.01305	0.440575	-1.7941	4.2845	2.03649
APOM	Apolipoprotein M	O95445	Cardiometabolic	0.0132781	0.299657	0.0198	0.377875	-2.5351	1.6778	1.67807
APP	Amyloid-beta precursor protein	P05067	Neurology	-0.0187488	0.746688	-0.0422	1.04252	-2.268	3.6178	2.26458
APRT	Adenine phosphoribosyltransferase	P07741	Neurology	-0.0661107	0.53776	-0.0138	0.697638	-2.416	2.0894	2.52525
AREG	Amphiregulin	P15514	Oncology	0.00286917	0.490441	-0.0622	0.52425	-1.303	3.3326	2.32975
ARG1	Arginase-1	P05089	Oncology	-0.0282502	0.598882	-0.0284251	0.80325	-2.7862	2.6944	2.37862
ARHGAP1	Rho GTPase-activating protein 1	Q07960	Oncology	0.000490178	0.519135	0.002925	0.674	-2.3551	2.56845	3.87748
ARHGAP25	Rho GTPase-activating protein 25	P42331	Oncology	0.0436746	0.687467	-0.015075	0.8101	-2.2231	5.63675	3.87748
ARHGEF12	Rho guanine nucleotide exchange factor 12	Q9NZN5	Inflammation	-0.0698751	1.19739	-0.0408	1.5795	-4.1612	3.8777	2.13425
ARID4B	AT-rich interactive domain-containing protein 4B	Q4LE39	Neurology	0.0192496	0.448254	-0.0168	0.425138	-1.5913	6.07095	3.86119
ARNT	Aryl hydrocarbon receptor nuclear translocator	P27540	Inflammation	0.0509303	0.432249	0.002	0.436625	-1.35245	5.7277	3.74715
ARSA	Arylsulfatase A	P15289	Neurology	-0.00898119	0.497596	-0.0641	0.60605	-1.8223	2.3895	2.03649
ARSB	Arylsulfatase B	P15848	Oncology	-0.0261555	0.604896	-0.06365	0.785925	-2.53295	3.75365	2.32975
ART3	Ecto-ADP-ribosyltransferase 3	Q13508	Cardiometabolic	0.0448004	0.395945	0.0393	0.518513	-2.3337	1.8534	1.64549
ARTN	Artemin	Q5T4W7	Inflammation	0.0460813	0.502437	-0.001925	0.457025	-1.3002	5.8069	3.74715
ASAH2	Neutral ceramidase	Q9NR71	Neurology	-0.095673	0.606558	-0.0391	0.7069	-5.6083	1.5744	2.47638
ASGR1	Asialoglycoprotein receptor 1	P07306	Neurology	-0.0780249	0.34902	-0.08225	0.4316	-4.58225	3.5595	2.47638
ATF2	Cyclic AMP-dependent transcription factor ATF-2	P15336	Neurology	0.152576	0.772385	-0.005	0.540913	-1.36575	9.66365	3.86119
ATG4A	Cysteine protease ATG4A	Q8WYN0	Oncology	0.000315805	0.673378	-0.034925	0.83415	-2.9627	4.05395	3.87748
ATOX1	Copper transport protein ATOX1	O00244	Oncology	-0.12169	0.818925	-0.0768	1.099	-4.1286	2.7246	1.49886
ATP5IF1	ATPase inhibitor, mitochondrial	Q9UII2	Inflammation	-0.100115	1.25244	-0.0691	1.73117	-4.39315	3.7178	1.84099
ATP5PO	ATP synthase subunit O, mitochondrial	P48047	Neurology	0.000885409	0.47477	0	0.52105	-1.9524	9.9597	3.86119
ATP6AP2	Renin receptor	O75787	Oncology	0.013553	0.466384	-0.020925	0.45195	-1.342	5.168	3.87748
ATP6V1D	V-type proton ATPase subunit D	Q9Y5K8	Oncology	0.0126663	0.314296	0.00255	0.2956	-1.39065	6.30145	2.32975
ATP6V1F	V-type proton ATPase subunit F	Q16864	Neurology	0.0289632	0.74812	-0.0231	0.959475	-2.08425	5.77675	4.00782
ATXN10	Ataxin-10	Q9UBB4	Neurology	-0.044511	0.809659	-0.0197	1.08108	-4.0237	2.9841	3.86119
AXIN1	Axin-1	O15169	Inflammation	-0.0514064	1.10765	-0.01915	1.4857	-3.74075	4.1953	2.13425
AXL	Tyrosine-protein kinase receptor UFO	P30530	Cardiometabolic	-0.024349	0.299993	-0.0236	0.36635	-2.2756	2.079	1.64549
AZU1	Azurocidin	P20160	Cardiometabolic	0.0108164	0.858846	-0.1024	0.9829	-2.7732	5.72365	4.02411
B4GALT1	Beta-1,4-galactosyltransferase 1	P15291	Inflammation	-0.0334203	0.297041	-0.0294	0.377925	-1.6575	1.80055	1.84099
B4GAT1	Beta-1,4-glucuronyltransferase 1	O43505	Neurology	0.00578019	0.280729	0.0045	0.3646	-1.2374	2.7264	2.03649
BACH1	Transcription regulator protein BACH1	O14867	Inflammation	0.00478442	0.846381	-0.036	1.12583	-2.9145	5.0625	2.13425
BAG3	BAG family molecular chaperone regulator 3	O95817	Neurology	-0.0617398	0.465383	-0.03825	0.523513	-4.88175	3.00225	2.59042
BAG6	Large proline-rich protein BAG6	P46379	Cardiometabolic	-0.00619046	0.41434	-0.0266	0.516238	-1.35945	2.1487	3.63311
BAIAP2	Brain-specific angiogenesis inhibitor 1-associated protein 2	Q9UQB8	Oncology	-0.0506493	0.709131	-0.09795	0.8321	-2.53635	6.1325	3.87748
BAMBI	BMP and activin membrane-bound inhibitor homolog	Q13145	Oncology	-0.025873	0.328151	-0.03355	0.39325	-1.4366	3.5028	3.87748
BANK1	B-cell scaffold protein with ankyrin repeats	Q8NDB2	Inflammation	-0.130095	1.23569	-0.014	1.62963	-4.6299	3.5888	2.13425
BAX	Apoptosis regulator BAX	Q07812	Neurology	-0.0370017	0.981422	-0.0826	1.29945	-3.6976	4.0747	3.95894
BCAM	Basal cell adhesion molecule	P50895	Neurology	-0.0181943	0.262091	-0.02315	0.328475	-1.42355	2.96435	2.03649
BCAN	Brevican core protein	Q96GW7	Neurology	0.0601033	0.383087	0.06595	0.5014	-1.7514	1.8396	2.47638
BCL2L11	Bcl-2-like protein 11, Isoform BimL	O43521-2	Inflammation	-0.0998077	0.480944	-0.0427	0.522575	-3.7605	1.927	2.13425
BCR	Breakpoint cluster region protein	P11274	Inflammation	-0.0757436	1.04394	-0.0501	1.39958	-3.4761	3.776	2.13425
BGN	Biglycan	P21810	Oncology	0.209449	1.35562	0.0614	1.97097	-3.84505	6.84295	3.95894
BID	BH3-interacting domain death agonist	P55957	Inflammation	-0.0217934	0.741144	-0.06165	0.9284	-2.7133	4.48435	2.13425
BIN2	Bridging integrator 2	Q9UBW5	Neurology	0.00677233	1.03524	-0.0307	1.40401	-3.151	4.97715	2.03649
BIRC2	Baculoviral IAP repeat-containing protein 2	Q13490	Oncology	0.0219476	0.710303	-0.001775	0.957175	-2.06245	4.9356	3.87748
BLMH	Bleomycin hydrolase	Q13867	Cardiometabolic	-0.012176	0.3575	-0.01965	0.45345	-1.94835	4.83485	0.733138
BLVRB	Flavin reductase	P30043	Neurology	0.0243886	0.7685	-0.0518	0.95305	-2.3755	4.11585	2.03649
BMP4	Bone morphogenetic protein 4	P12644	Neurology	0.0403924	0.524661	-0.00105	0.5971	-1.926	3.69655	2.59042
BMP6	Bone morphogenetic protein 6	P22004	Cardiometabolic	-0.0112997	0.443054	-0.01705	0.50945	-3.6922	4.4971	3.68198
BOC	Brother of CDO	Q9BWV1	Cardiometabolic	0.00347181	0.256099	0.00325	0.323813	-1.0827	1.57985	3.63311
BPIFB1	BPI fold-containing family B member 1	Q8TDL5	Cardiometabolic	-0.0463663	0.750019	-0.0475	1.0011	-3.33245	2.63135	1.95503
BRK1	Protein BRICK1	Q8WUW1	Neurology	-0.0422777	0.487884	-0.0503	0.607363	-2.5716	4.2128	3.86119
BSG	Basigin	P35613	Inflammation	-0.0275067	0.212294	-0.02445	0.2578	-2.5167	1.0761	1.10785
BST1	ADP-ribosyl cyclase/cyclic ADP-ribose hydrolase 2	Q10588	Neurology	-0.141354	0.547904	0	0.4488	-3.9031	1.3664	0.977517
BST2	Bone marrow stromal antigen 2	Q10589	Neurology	-0.0055243	0.551069	-0.09185	0.59155	-1.37715	4.8505	0.977517
BTC	Probetacellulin	P35070	Oncology	0.0626303	0.838229	-0.01075	1.00045	-2.3287	7.3931	3.87748
BTN2A1	Butyrophilin subfamily 2 member A1	Q7KYR7	Inflammation	-0.0383673	0.26306	-0.0359	0.330425	-1.27515	1.89965	1.84099
BTN3A2	Butyrophilin subfamily 3 member A2	P78410	Inflammation	-0.0727489	0.410855	-0.0538	0.470888	-2.1984	4.1655	2.13425
C19ORF12	Protein C19orf12	Q9NSK7	Neurology	0.0473632	0.694736	-0.0632	0.7346	-1.9811	8.80155	3.86119
C1QA	Complement C1q subcomponent subunit A	P02745	Inflammation	-0.0110197	0.253359	-0.00905	0.316	-1.4189	1.1401	1.36852
C1QTNF1	Complement C1q tumor necrosis factor-related protein 1	Q9BXJ1	Cardiometabolic	-0.0411232	0.467344	-0.0507	0.497113	-2.88475	3.88725	1.64549
C2	Complement C2	P06681	Cardiometabolic	-0.0550938	0.271575	-0.0309	0.262738	-7.0588	1.3983	1.67807
C2CD2L	Phospholipid transfer protein C2CD2L	O14523	Neurology	-0.0102879	0.476037	-0.0229	0.52175	-2.5912	4.9218	4.00782
C4BPB	C4b-binding protein beta chain	P20851	Oncology	-0.042576	0.44467	-0.05805	0.5479	-2.04515	2.97185	1.49886
CA1	Carbonic anhydrase 1	P00915	Cardiometabolic	-0.0317199	0.699115	-0.0531	0.9194	-2.6471	2.6926	3.68198
CA11	Carbonic anhydrase-related protein 11	O75493	Oncology	0.0533126	0.343254	0.0018	0.277325	-0.7398	5.24735	3.87748
CA12	Carbonic anhydrase 12	O43570	Oncology	-0.00701901	0.339687	-0.0086	0.4245	-1.3846	3.70975	2.32975
CA13	Carbonic anhydrase 13	Q8N1Q1	Cardiometabolic	-0.136201	1.14832	-0.0294	1.53185	-4.3624	3.3145	3.71457
CA14	Carbonic anhydrase 14	Q9ULX7	Oncology	0.0918826	0.417586	0.0856	0.539175	-2.1428	2.3655	1.2219
CA2	Carbonic anhydrase 2	P00918	Neurology	-0.0311475	0.808822	-0.0768	1.04808	-3.0201	3.365	2.32975
CA3	Carbonic anhydrase 3	P07451	Cardiometabolic	-0.0514644	0.703544	-0.10355	0.8889	-2.4994	3.8591	0.847181
CA4	Carbonic anhydrase 4	P22748	Cardiometabolic	-0.0172198	0.260009	-0.01295	0.339037	-1.1836	3.1719	0.733138
CA5A	Carbonic anhydrase 5A, mitochondrial	P35218	Cardiometabolic	-0.0598336	1.06373	-0.15365	1.39485	-3.1055	6.2537	3.63311
CA6	Carbonic anhydrase 6	P23280	Neurology	0.100898	0.746841	0.09745	1.00705	-3.6581	3.0017	2.11795
CA9	Carbonic anhydrase 9	Q16790	Oncology	0.00708474	0.484052	-0.0086	0.55	-2.1399	2.7241	1.2219
CALB1	Calbindin	P05937	Oncology	-0.038754	0.467219	-0.0213	0.511437	-3.8326	3.979	2.32975
CALB2	Calretinin	P22676	Neurology	-0.0220948	0.384612	-0.0355	0.429725	-1.4116	10.6739	3.86119
CALCA	Calcitonin	P01258	Neurology	0.0174977	0.826338	-0.0834	1.11987	-1.9437	6.319	2.623
CALCOCO1	Calcium-binding and coiled-coil domain-containing protein 1	Q9P1Z2	Oncology	-0.0255032	1.22105	-0.0201	1.6587	-4.1292	4.4606	1.48257
CAMKK1	Calcium/calmodulin-dependent protein kinase kinase 1	Q8N5S9	Oncology	-0.00145865	0.505311	-0.03515	0.59395	-1.64555	4.62555	3.87748
CANT1	Soluble calcium-activated nucleotidase 1	Q8WVQ1	Cardiometabolic	-0.0324187	0.220425	-0.0314	0.28635	-1.5154	1.3699	2.54154
CAPG	Macrophage-capping protein	P40121	Oncology	-0.127359	0.657559	-0.12285	0.834575	-2.4861	3.9914	2.72076
CARHSP1	Calcium-regulated heat-stable protein 1	Q9Y2V2	Neurology	0.00152328	0.592577	-0.0407	0.723075	-1.9557	4.5389	3.86119
CASP1	Caspase-1	P29466	Neurology	-0.0411288	0.745796	-0.0726	0.782563	-3.8588	6.3955	3.86119
CASP10	Caspase-10	Q92851	Neurology	-0.035939	0.802714	-0.0385	0.992875	-8.10245	4.3062	3.86119
CASP2	Caspase-2	P42575	Inflammation	0.0138764	0.777682	-0.0168	1.04662	-2.3652	5.1402	2.13425
CASP3	Caspase-3	P42574	Cardiometabolic	-0.0792194	0.990026	-0.0125	1.33615	-3.5488	3.3503	0.733138
CASP8	Caspase-8	Q14790	Oncology	-0.00364295	0.704666	-0.0453	0.90655	-2.2221	4.7982	1.35223
CBLIF	Cobalamin binding intrinsic factor	P27352	Cardiometabolic	-0.037217	0.752908	-0.04785	0.9214	-6.1805	4.7274	1.79211
CBLN4	Cerebellin-4	Q9NTU7	Oncology	-0.0021727	0.349823	0	0.407637	-1.5564	5.9209	1.2219
CC2D1A	Coiled-coil and C2 domain-containing protein 1A	Q6P1N0	Neurology	-0.0143396	0.844764	-0.08035	1.1015	-2.37935	4.73705	2.47638
CCDC80	Coiled-coil domain-containing protein 80	Q76M96	Cardiometabolic	-0.0981963	0.398387	-0.10135	0.52195	-2.16825	1.91475	1.77582
CCL11	Eotaxin	P51671	Inflammation	-0.0797682	0.451058	-0.0721	0.5902	-2.35635	1.9988	0.977517
CCL13	C-C motif chemokine 13	Q99616	Inflammation	-0.0624024	0.771898	-0.07985	1.02493	-2.6246	4.078	1.14044
CCL14	C-C motif chemokine 14	Q16627	Cardiometabolic	-0.0668434	0.424027	-0.07455	0.52835	-1.66415	5.01565	2.15054
CCL15	C-C motif chemokine 15	Q16663	Cardiometabolic	0.00147855	0.477448	-0.0758	0.525925	-1.2752	2.0509	0.733138
CCL16	C-C motif chemokine 16	O15467	Cardiometabolic	-0.170372	0.600555	-0.1199	0.726525	-4.0433	3.0311	0.733138
CCL17	C-C motif chemokine 17	Q92583	Inflammation	-0.134068	1.02557	-0.15295	1.3763	-3.5744	6.0131	2.37862
CCL18	C-C motif chemokine 18	P55774	Cardiometabolic	-0.107044	0.815152	-0.14905	0.9393	-3.13875	7.40735	3.38873
CCL19	C-C motif chemokine 19	Q99731	Neurology	0.177129	1.32604	-0.135325	1.13585	-2.4293	8.9614	0.977517
CCL2	C-C motif chemokine 2	P13500	Neurology	-0.0423173	0.593275	-0.05155	0.7634	-1.99435	3.5155	2.59042
CCL20	C-C motif chemokine 20	P78556	Inflammation	-0.0600861	0.930884	-0.185025	0.97545	-3.29175	7.9098	0.977517
CCL21	C-C motif chemokine 21	O00585	Inflammation	-0.0638029	0.43204	-0.07775	0.487762	-1.9314	5.49395	1.84099
CCL22	C-C motif chemokine 22	O00626	Inflammation	-0.0928192	0.573696	-0.1141	0.71185	-2.2715	5.27925	3.50277
CCL23	C-C motif chemokine 23	P55773	Inflammation	-0.06082	0.463156	-0.06375	0.589213	-2.8846	2.0777	1.84099
CCL24	C-C motif chemokine 24	O00175	Inflammation	0.0263591	0.954761	-0.01395	1.3612	-3.0245	4.7687	2.0202
CCL25	C-C motif chemokine 25	O15444	Inflammation	-0.079429	0.56075	-0.0755	0.7276	-2.242	2.9649	0.977517
CCL26	C-C motif chemokine 26	Q9Y258	Inflammation	0.0118495	0.994492	-0.0498	1.08309	-3.9207	8.95495	2.13425
CCL27	C-C motif chemokine 27	Q9Y4X3	Cardiometabolic	-0.126226	0.717112	-0.0951	0.919025	-3.8718	3.5089	1.77582
CCL28	C-C motif chemokine 28	Q9NRJ3	Inflammation	0.022503	0.676237	-0.0639	0.8348	-1.943	4.6042	2.41121
CCL3	C-C motif chemokine 3	P10147	Inflammation	-0.0721936	0.617403	-0.1058	0.630487	-2.0573	8.563	2.13425
CCL4	C-C motif chemokine 4	P13236	Inflammation	-0.0286915	0.730332	-0.0899	0.728012	-2.0453	6.6562	2.10166
CCL5	C-C motif chemokine 5	P13501	Cardiometabolic	-0.124145	1.13523	-0.1023	1.4911	-4.4444	5.7825	1.64549
CCL7	C-C motif chemokine 7	P80098	Inflammation	-0.0863482	0.655136	-0.14105	0.731875	-1.79315	7.1266	2.13425
CCL8	C-C motif chemokine 8	P80075	Oncology	-0.112419	0.680392	-0.07225	0.844125	-3.1563	3.31105	1.28706
CCN1	CCN family member 1	O00622	Oncology	-0.203866	0.867848	-0.110825	1.14025	-3.6797	2.43675	2.41121
CCN2	CCN family member 2	P29279	Inflammation	-0.0478948	0.648878	-0.0518	0.917937	-1.9341	2.2481	2.29717
CCN3	CCN family member 3	P48745	Cardiometabolic	-0.0782238	0.362066	-0.0834	0.46545	-1.31835	3.80485	0.863473
CCN4	CCN family member 4	O95388	Oncology	-0.0125762	0.444717	-0.05965	0.546075	-1.3105	2.7022	1.2219
CCN5	CCN family member 5	O76076	Neurology	-0.0508872	0.478823	-0.0593	0.61675	-2.249	2.1942	2.03649
CCS	Copper chaperone for superoxide dismutase	O14618	Neurology	0.011105	0.557631	-0.01765	0.6947	-1.7231	3.2792	2.47638
CCT5	T-complex protein 1 subunit epsilon	P48643	Oncology	0.0273754	0.502365	-0.021575	0.575075	-1.3731	5.0409	3.87748
CD109	CD109 antigen	Q6YHK3	Neurology	-0.0261147	0.366928	-0.02395	0.484825	-1.8069	1.8755	2.03649
CD14	Monocyte differentiation antigen CD14	P08571	Cardiometabolic	-0.0678939	0.448037	-0.07525	0.58285	-3.0296	2.6209	3.51906
CD160	CD160 antigen	O95971	Inflammation	-0.0213756	0.491197	-0.02605	0.59425	-3.1808	2.82635	0.977517
CD163	Scavenger receptor cysteine-rich type 1 protein M130	Q86VB7	Cardiometabolic	-0.070702	0.480304	-0.0906	0.608725	-2.7939	2.8425	1.64549
CD164	Sialomucin core protein 24	Q04900	Neurology	-0.00855231	0.298826	-0.02485	0.3233	-1.06395	6.11305	2.03649
CD177	CD177 antigen	Q8N6Q3	Neurology	-0.274395	1.40443	-0.0537	1.40526	-5.9625	3.596	2.19941
CD1C	T-cell surface glycoprotein CD1c	P29017	Oncology	0.00965157	0.264799	0.0154	0.3321	-1.378	1.9959	1.49886
CD200	OX-2 membrane glycoprotein	P41217	Inflammation	-0.00737341	0.295436	-0.00405	0.3737	-0.9977	4.4905	2.13425
CD200R1	Cell surface glycoprotein CD200 receptor 1	Q8TD46	Inflammation	0.0174	0.381092	-0.0067	0.44145	-1.445	1.7305	2.39492
CD207	C-type lectin domain family 4 member K	Q9UJ71	Oncology	-0.0253135	0.410091	-0.0159	0.533713	-1.9406	1.89235	3.99153
CD209	CD209 antigen	Q9NNX6	Cardiometabolic	0.0138643	0.431684	-0.011925	0.61005	-1.3424	1.4871	1.53144
CD22	B-cell receptor CD22	P20273	Inflammation	-0.0302024	0.461692	-0.0377	0.5717	-2.16595	4.56235	0.977517
CD244	Natural killer cell receptor 2B4	Q9BZW8	Inflammation	-0.0139476	0.302872	-0.01565	0.369	-1.8681	2.7272	0.977517
CD27	CD27 antigen	P26842	Oncology	-0.0709798	0.416635	-0.0818	0.5228	-1.75015	3.8786	1.49886
CD274	Programmed cell death 1 ligand 1	Q9NZQ7	Neurology	-0.0240287	0.37372	-0.04665	0.438	-1.35525	4.8563	2.47638
CD276	CD276 antigen	Q5ZPR3	Inflammation	-0.067395	0.378285	-0.035375	0.43815	-3.15535	1.9934	2.28087
CD28	T-cell-specific surface glycoprotein CD28	P10747	Oncology	-0.0301598	0.3986	-0.0394	0.48675	-1.4264	4.34315	3.87748
CD2AP	CD2-associated protein	Q9Y5K6	Cardiometabolic	-0.0138509	0.734587	-0.0382	0.946837	-2.3786	3.5012	1.77582
CD300C	CMRF35-like molecule 6	Q08708	Neurology	-0.0482249	0.36094	-0.055325	0.4682	-1.487	2.0515	0.977517
CD300E	CMRF35-like molecule 2	Q496F6	Oncology	-0.0849847	0.442063	-0.099425	0.57065	-2.34875	2.77495	1.49886
CD300LF	CMRF35-like molecule 1	Q8TDQ1	Oncology	-0.203667	0.656132	-0.0631	0.7358	-3.1669	1.6755	1.2219
CD300LG	CMRF35-like molecule 9	Q6UXG3	Neurology	-0.0126608	0.414659	-0.0097	0.545775	-1.8621	1.9167	2.03649
CD302	CD302 antigen	Q8IX05	Oncology	-0.064616	0.317444	-0.069	0.408225	-2.1678	2.2655	2.32975
CD33	Myeloid cell surface antigen CD33	P20138	Oncology	-0.244453	0.892775	-0.036575	1.18925	-5.0484	3.9375	1.49886
CD34	Hematopoietic progenitor cell antigen CD34	P28906	Neurology	0.0043644	0.267015	0.001275	0.34185	-1.0768	1.31455	1.75953
CD38	ADP-ribosyl cyclase/cyclic ADP-ribose hydrolase 1	P28907	Oncology	-0.0221102	0.421522	-0.0242	0.589875	-1.5371	3.3424	2.32975
CD4	T-cell surface glycoprotein CD4	P01730	Inflammation	-0.057437	0.305718	-0.0589	0.379225	-1.456	2.929	2.24829
CD40	Tumor necrosis factor receptor superfamily member 5	P25942	Inflammation	-0.00602614	0.560042	-0.06635	0.7207	-1.4409	2.8595	2.28087
CD40LG	CD40 ligand	P29965	Inflammation	-0.0678274	0.871195	-0.0319	1.2262	-3.12345	2.53105	0.977517
CD46	Membrane cofactor protein	P15529	Cardiometabolic	-0.039469	0.308171	-0.04765	0.3699	-2.5186	4.0623	2.37862
CD48	CD48 antigen	P09326	Inflammation	-0.0417094	0.319875	-0.034925	0.39765	-1.3061	2.53995	2.0202
CD5	T-cell surface glycoprotein CD5	P06127	Oncology	-0.0446962	0.3774	-0.054	0.463738	-2.3498	5.9525	1.28706
CD55	Complement decay-accelerating factor	P08174	Cardiometabolic	-0.0213789	0.290843	-0.0248	0.33075	-2.7049	6.16795	5.24601
CD58	Lymphocyte function-associated antigen 3	P19256	Inflammation	-0.00412886	0.195757	0.0019	0.249125	-1.4383	1.654	2.4275
CD59	CD59 glycoprotein	P13987	Cardiometabolic	-0.0454433	0.246767	-0.0505	0.307325	-1.1047	3.1628	5.4578
CD6	T-cell differentiation antigen CD6	P30203	Inflammation	-0.0407074	0.604311	-0.0315	0.7905	-2.5248	3.19035	1.10785
CD63	CD63 antigen	P08962	Neurology	-0.0736701	0.580285	-0.0616	0.8199	-2.3426	1.73675	2.59042
CD69	Early activation antigen CD69	Q07108	Cardiometabolic	-0.0979077	0.978007	-0.02795	1.29943	-3.7348	3.56065	2.11795
CD70	CD70 antigen	P32970	Inflammation	-0.0743216	0.492992	-0.0562	0.650825	-1.762	4.0693	2.13425
CD74	HLA class II histocompatibility antigen gamma chain	P04233	Neurology	-0.0834161	0.380953	-0.093125	0.4739	-2.06305	2.16245	0.977517
CD79B	B-cell antigen receptor complex-associated protein beta chain	P40259	Inflammation	-0.0550491	0.458247	-0.0671	0.5611	-1.932	4.5299	0.977517
CD83	CD83 antigen	Q01151	Inflammation	-0.0652262	0.351267	-0.0719	0.450625	-1.2942	2.22225	2.13425
CD84	SLAM family member 5	Q9UIB8	Inflammation	-0.0125256	0.348416	-0.0021	0.476187	-1.41865	1.0584	2.13425
CD8A	T-cell surface glycoprotein CD8 alpha chain	P01732	Neurology	-0.0242153	0.548533	-0.033475	0.70875	-1.81925	5.00265	0.977517
CD93	Complement component C1q receptor	Q9NPY3	Cardiometabolic	-0.0247386	0.320037	-0.02315	0.406175	-2.87465	1.81005	5.58814
CD99	CD99 antigen	P14209	Neurology	-0.0299782	0.249035	-0.0291	0.333325	-1.0926	1.3353	2.03649
CD99L2	CD99 antigen-like protein 2	Q8TCZ2	Neurology	-0.0412088	0.265891	-0.0442	0.34155	-1.90475	1.4825	2.03649
CDC27	Cell division cycle protein 27 homolog	P30260	Oncology	0.0621617	0.66883	-0.017	0.7929	-2.2641	5.1349	3.87748
CDC37	Hsp90 co-chaperone Cdc37	Q16543	Oncology	-0.0116843	0.936649	-0.030125	1.2788	-4.79115	3.23485	1.49886
CDCP1	CUB domain-containing protein 1	Q9H5V8	Neurology	-0.161491	0.581373	-0.195225	0.7474	-1.7666	3.4532	2.47638
CDH1	Cadherin-1	P12830	Cardiometabolic	-0.0231463	0.424276	-0.0451	0.4613	-2.7342	4.1312	4.78983
CDH15	Cadherin-15	P55291	Neurology	0.0970683	0.705895	-0.0417	0.730775	-1.6884	4.69685	1.12414
CDH17	Cadherin-17	Q12864	Cardiometabolic	0.0233914	0.745313	-0.04	0.9574	-2.1087	4.2825	1.77582
CDH2	Cadherin-2	P19022	Cardiometabolic	-0.0985516	0.423584	-0.094	0.537438	-3.1596	1.69465	1.77582
CDH3	Cadherin-3	P22223	Neurology	0.00730255	0.375852	0	0.47635	-1.357	2.4171	0.977517
CDH5	Cadherin-5	P33151	Cardiometabolic	0.0167817	0.339886	-0.01155	0.4166	-1.30995	2.0533	0.733138
CDH6	Cadherin-6	P55285	Cardiometabolic	-0.0261208	0.410963	-0.0233	0.537575	-1.5113	2.46355	1.77582
CDHR1	Cadherin-related family member 1	Q96JP9	Neurology	0.0342602	0.493172	-0.0001	0.512825	-1.57055	6.1953	3.86119
CDHR2	Cadherin-related family member 2	Q9BYE9	Oncology	-0.233316	1.06331	-0.1559	1.54089	-3.9036	2.7094	2.32975
CDHR5	Cadherin-related family member 5	Q9HBB8	Cardiometabolic	-0.0870483	0.45392	-0.045	0.56795	-2.9617	2.2507	1.77582
CDKN1A	Cyclin-dependent kinase inhibitor 1	P38936	Oncology	-0.0879451	1.19412	-0.0745	1.5921	-3.68845	4.3242	2.32975
CDKN2D	Cyclin-dependent kinase 4 inhibitor D	P55273	Oncology	-0.163927	1.05067	-0.02355	1.40636	-4.2588	3.4605	2.32975
CDNF	Cerebral dopamine neurotrophic factor	Q49AH0	Oncology	-0.010948	0.355697	-0.00955	0.456512	-1.4791	6.76335	2.32975
CDON	Cell adhesion molecule-related/down-regulated by oncogenes	Q4KMG0	Inflammation	-0.0120122	0.299316	0	0.371725	-1.76205	1.93115	2.11795
CDSN	Corneodesmosin	Q15517	Inflammation	-0.0160246	0.476016	-0.00875	0.6328	-2.0781	2.9428	1.17302
CEACAM1	Carcinoembryonic antigen-related cell adhesion molecule 1	P13688	Oncology	-0.0111919	0.232934	-0.0042	0.254075	-2.889	1.6741	1.77582
CEACAM21	Carcinoembryonic antigen-related cell adhesion molecule 21	Q3KPI0	Inflammation	0.222006	0.945941	-0.09555	1.40179	-1.89685	4.3547	2.13425
CEACAM3	Carcinoembryonic antigen-related cell adhesion molecule 3	P40198	Oncology	0.0157666	0.517188	-0.0147	0.5569	-3.5883	5.77015	3.87748
CEACAM5	Carcinoembryonic antigen-related cell adhesion molecule 5	P06731	Oncology	-0.0526203	0.671992	-0.1013	0.86025	-2.3659	4.6817	5.27859
CEACAM8	Carcinoembryonic antigen-related cell adhesion molecule 8	P31997	Cardiometabolic	-0.0764275	0.543889	-0.08105	0.676375	-2.3367	3.8365	3.63311
CEBPB	CCAAT/enhancer-binding protein beta	P17676	Cardiometabolic	-0.0165655	0.44514	-0.04495	0.496762	-1.65185	6.3779	3.63311
CELA3A	Chymotrypsin-like elastase family member 3A	P09093	Cardiometabolic	0.014555	0.622622	0.00335	0.801937	-4.29675	4.90745	0.863473
CEP164	Centrosomal protein of 164 kDa	Q9UPV0	Inflammation	0.0938572	0.677866	-0.00395	0.528275	-1.48035	7.8757	3.74715
CEP20	Centrosomal protein 20	Q96NB1	Oncology	-0.0195108	0.818169	-0.066075	1.06812	-2.91735	5.37295	3.87748
CEP43	Centrosomal protein 43	O95684	Cardiometabolic	-0.00179404	0.774509	-0.0374	1.01234	-2.65685	3.6096	4.2522
CEP85	Centrosomal protein of 85 kDa	Q6P2H3	Oncology	0.0471241	0.720746	-0.032	0.91365	-2.8468	6.5369	3.87748
CERT	Ceramide transfer protein	Q9Y5P4	Neurology	-0.0321072	0.677678	-0.03965	0.896212	-3.08055	5.4057	3.86119
CES1	Liver carboxylesterase 1	P23141	Cardiometabolic	-0.0180722	0.885246	-0.0934	0.9978	-3.08	4.8289	1.49886
CES2	Cocaine esterase	O00748	Oncology	-0.00849231	0.611866	-0.05975	0.74055	-2.0101	5.3046	2.32975
CES3	Carboxylesterase 3	Q6UWW8	Oncology	0.0949488	0.792525	-0.0107	0.861825	-2.3125	4.5236	2.32975
CETN2	Centrin-2	P41208	Neurology	0.0455561	0.7326	-0.0154	0.9421	-2.4246	4.6311	3.86119
CFC1	Cryptic protein	P0CG37	Oncology	-0.00568178	0.533333	-0.0401	0.5565	-1.8198	6.8292	3.87748
CGA	Glycoprotein hormones alpha chain	P01215	Neurology	0.0531891	1.32086	-0.312	2.27373	-3.4157	7.8147	2.03649
CGREF1	Cell growth regulator with EF hand domain protein 1	Q99674	Cardiometabolic	-0.0381266	0.455539	-0.0453	0.583925	-1.8178	1.8457	1.77582
CHAC2	Glutathione-specific gamma-glutamylcyclotransferase 2	Q8WUX2	Oncology	-0.00814611	0.656721	-0.037175	0.78485	-2.81605	5.78725	3.87748
CHEK2	Serine/threonine-protein kinase Chk2	O96017	Cardiometabolic	-0.00619407	0.388194	0	0.4383	-2.21765	5.2478	3.63311
CHGB	Secretogranin-1	P05060	Neurology	-0.0364988	0.443626	-0.0183	0.5831	-1.7889	3.4404	1.23819
CHI3L1	Chitinase-3-like protein 1	P36222	Cardiometabolic	-0.0636708	0.804123	-0.1696	0.971475	-2.46875	5.0827	3.81232
CHIT1	Chitotriosidase-1	Q13231	Cardiometabolic	-0.435021	1.70223	-0.14545	1.237	-8.3758	4.39405	1.40111
CHL1	Neural cell adhesion molecule L1-like protein	O00533	Cardiometabolic	0.0258421	0.342263	-0.00235	0.38425	-2.4132	2.4157	1.90616
CHMP1A	Charged multivesicular body protein 1a	Q9HD42	Neurology	-0.070938	0.86509	-0.024075	1.20075	-3.019	2.68365	2.47638
CHRDL1	Chordin-like protein 1	Q9BU40	Inflammation	-0.0806067	0.363704	-0.08475	0.476	-2.9688	1.8896	2.0202
CHRDL2	Chordin-like protein 2	Q6WN34	Cardiometabolic	0.0442212	0.61784	0.0061	0.780675	-2.453	3.4817	1.77582
CIAPIN1	Anamorsin	Q6FI81	Oncology	-0.0543843	0.722378	-0.0540172	0.9537	-3.9721	3.1182	1.49886
CKAP4	Cytoskeleton-associated protein 4	Q07065	Inflammation	-0.0347597	0.265954	-0.0513	0.32825	-1.08065	2.8506	1.36852
CKMT1A_CKMT1B	Creatine kinase U-type, mitochondrial	P12532	Inflammation	-0.0568822	0.76462	-0.03505	0.711488	-8.2005	3.3292	2.59042
CLC	Galectin-10	Q05315	Cardiometabolic	-0.00946709	0.736395	-0.0708	0.86265	-2.6226	4.57085	2.28087
CLEC10A	C-type lectin domain family 10 member A	Q8IUN9	Neurology	-0.0341456	0.393982	-0.034825	0.5125	-1.9588	1.697	2.47638
CLEC11A	C-type lectin domain family 11 member A	Q9Y240	Neurology	-0.0472128	0.543329	-0.0415	0.68475	-2.37315	2.4186	2.18312
CLEC14A	C-type lectin domain family 14 member A	Q86T13	Neurology	-0.0398623	0.334072	-0.0407	0.44215	-1.42665	1.494	2.03649
CLEC1A	C-type lectin domain family 1 member A	Q8NC01	Cardiometabolic	-0.0298153	0.353357	-0.03235	0.44985	-1.5087	2.5937	3.63311
CLEC1B	C-type lectin domain family 1 member B	Q9P126	Neurology	-0.0379691	1.07659	-0.070425	1.4912	-3.47175	3.6929	0.977517
CLEC4A	C-type lectin domain family 4 member A	Q9UMR7	Inflammation	-0.000908124	0.398465	0.0135	0.474062	-3.86085	1.76435	2.13425
CLEC4C	C-type lectin domain family 4 member C	Q8WTT0	Inflammation	-0.0172219	0.515053	-0.0087	0.646825	-3.255	5.1749	2.13425
CLEC4D	C-type lectin domain family 4 member D	Q8WXI8	Inflammation	-0.110316	0.665514	-0.1079	0.864425	-2.7752	4.0275	2.13425
CLEC4G	C-type lectin domain family 4 member G	Q6UXB4	Inflammation	-0.0379361	0.373293	-0.03525	0.481625	-1.47385	1.53865	2.13425
CLEC5A	C-type lectin domain family 5 member A	Q9NY25	Cardiometabolic	-0.061597	0.315458	-0.05935	0.40925	-1.79365	2.10675	2.0202
CLEC6A	C-type lectin domain family 6 member A	Q6EIG7	Oncology	-0.0756708	0.507305	-0.09225	0.63115	-2.1558	3.5088	3.87748
CLEC7A	C-type lectin domain family 7 member A	Q9BXN2	Inflammation	-0.16951	0.644871	-0.0645	0.56455	-5.54535	1.6401	0.977517
CLIP2	CAP-Gly domain-containing linker protein 2	Q9UDT6	Inflammation	-0.0874041	1.29501	-0.03445	1.76139	-5.41915	4.00685	2.13425
CLMP	CXADR-like membrane protein	Q9H6B4	Oncology	-0.0505945	0.254426	-0.04885	0.3248	-1.38465	1.51565	1.2219
CLPP	ATP-dependent Clp protease proteolytic subunit, mitochondrial	Q16740	Neurology	-0.0466016	1.05647	-0.06225	1.45815	-3.42265	4.15095	2.623
CLPS	Colipase	P04118	Neurology	-0.0181457	0.757885	-0.0018	1.00543	-3.6471	3.5379	2.18312
CLSPN	Claspin	Q9HAW4	Neurology	0.0266152	0.406227	-0.0065	0.357575	-1.1004	8.2085	4.00782
CLSTN1	Calsyntenin-1	O94985	Neurology	0.0204237	0.588178	0	0.57735	-2.19475	6.28255	3.86119
CLSTN2	Calsyntenin-2	Q9H4D0	Inflammation	0.00458634	0.434638	-0.01005	0.479	-1.73965	2.5022	0.977517
CLTA	Clathrin light chain A	P09496	Cardiometabolic	0.0248197	0.518251	-0.0235	0.621663	-1.7245	5.2279	3.63311
CLUL1	Clusterin-like protein 1	Q15846	Cardiometabolic	0.0265229	0.531941	0.0286	0.69285	-2.3282	3.5784	1.87357
CNDP1	Beta-Ala-His dipeptidase	Q96KN2	Cardiometabolic	-0.0310178	0.50536	0.007	0.641275	-3.4719	1.6965	1.64549
CNPY2	Protein canopy homolog 2	Q9Y2B0	Cardiometabolic	0.0998713	0.654406	-0.001	0.572863	-1.6833	5.3521	3.63311
CNPY4	Protein canopy homolog 4	Q8N129	Oncology	-0.0555795	0.843533	-0.0433	1.21155	-2.7524	2.551	2.32975
CNST	Consortin	Q6PJW8	Cardiometabolic	-0.078777	1.23924	-0.0372	1.64511	-4.5226	4.12145	1.77582
CNTN1	Contactin-1	Q12860	Cardiometabolic	0.00912066	0.312929	0.003	0.414725	-1.2084	1.2304	0.733138
CNTN2	Contactin-2	Q02246	Oncology	0.0111319	0.505307	-0.0217	0.659525	-2.1768	2.8989	1.2219
CNTN3	Contactin-3	Q9P232	Neurology	-0.049798	0.40128	-0.0218	0.525675	-1.8538	1.5843	2.03649
CNTN4	Contactin-4	Q8IWV2	Neurology	-0.00796329	0.269571	-0.0054	0.350913	-1.3551	1.4199	2.03649
CNTN5	Contactin-5	O94779	Neurology	0.0285913	0.430385	0.0142	0.567675	-1.5246	2.5706	2.39492
CNTNAP2	Contactin-associated protein-like 2	Q9UHC6	Inflammation	-0.0256106	0.464215	-0.02715	0.592325	-1.6819	3.72175	2.13425
COL18A1	Collagen alpha-1(XVIII) chain	P39060	Cardiometabolic	-0.0703966	0.256965	-0.0625	0.32755	-2.25725	1.3291	1.38482
COL1A1	Collagen alpha-1(I) chain	P02452	Cardiometabolic	0.00600104	0.271815	-0.00375	0.35825	-0.95485	1.66705	0.733138
COL4A1	Collagen alpha-1(IV) chain	P02462	Cardiometabolic	0.00647352	0.440408	-0.0076	0.576213	-1.504	2.7404	1.77582
COL6A3	Collagen alpha-3(VI) chain	P12111	Cardiometabolic	-0.0794897	0.359148	-0.0896	0.456925	-1.74	1.6684	0.733138
COL9A1	Collagen alpha-1(IX) chain	P20849	Inflammation	-0.00529032	0.473038	-0.0366	0.562075	-1.3569	4.0932	2.13425
COLEC12	Collectin-12	Q5KU26	Inflammation	-0.0780562	0.291661	-0.08185	0.3755	-1.3529	1.5924	2.28087
COMP	Cartilage oligomeric matrix protein	P49747	Cardiometabolic	-0.0617734	0.381919	-0.0512	0.497663	-2.0924	1.828	3.01401
COMT	Catechol O-methyltransferase	P21964	Cardiometabolic	-0.0768515	0.936301	-0.05755	1.26428	-3.0204	3.337	4.80613
COPE	Coatomer subunit epsilon	O14579	Neurology	0.0390958	0.5407	-0.00775	0.488312	-1.72805	7.85325	3.86119
CORO1A	Coronin-1A	P31146	Cardiometabolic	0.0753487	1.0057	-0.0465	1.25085	-2.9183	6.2546	3.56794
COX5B	Cytochrome c oxidase subunit 5B, mitochondrial	P10606	Oncology	-0.00661667	0.776979	-0.0734	0.96435	-2.4634	5.4614	2.32975
CPA1	Carboxypeptidase A1	P15085	Cardiometabolic	-0.00702267	0.652045	-0.016	0.816675	-4.816	4.7924	0.733138
CPA2	Carboxypeptidase A2	P48052	Neurology	-0.0124601	0.707097	-0.0403	0.88915	-2.7384	3.8018	1.35223
CPB1	Carboxypeptidase B	P15086	Cardiometabolic	0.00341218	0.633798	-0.0104	0.80265	-3.1408	5.726	0.733138
CPE	Carboxypeptidase E	P16870	Oncology	-0.0377436	0.437096	0.02135	0.4376	-2.7663	1.367	2.0202
CPM	Carboxypeptidase M	P14384	Neurology	-0.0737507	0.425108	-0.0789	0.5689	-1.81445	1.7531	1.30336
CPPED1	Serine/threonine-protein phosphatase CPPED1	Q9BRF8	Neurology	-0.0476745	0.755322	-0.0633	0.9948	-2.6853	3.4361	0.977517
CPVL	Probable serine carboxypeptidase CPVL	Q9H3G5	Oncology	-0.0532386	0.447356	-0.03345	0.548212	-2.9516	1.9348	1.38482
CPXM1	Probable carboxypeptidase X1	Q96SM3	Oncology	-0.0385338	0.765719	-0.07515	1.0663	-3.13005	2.6352	1.49886
CR2	Complement receptor type 2	P20023	Cardiometabolic	-0.00367064	0.511128	0	0.664875	-2.905	3.34855	1.64549
CRACR2A	EF-hand calcium-binding domain-containing protein 4B	Q9BSW2	Oncology	0.0945653	0.989462	-0.0281	1.23615	-3.11165	5.39	3.87748
CRADD	Death domain-containing protein CRADD	P78560	Neurology	-0.0565764	0.83537	-0.0313	1.13375	-2.9294	2.6681	2.623
CREG1	Protein CREG1	O75629	Oncology	-0.0246685	0.415012	-0.04865	0.523763	-1.73385	3.1252	2.88368
CRELD2	Protein disulfide isomerase CRELD2	Q6UXH1	Inflammation	-0.0577567	0.571957	-0.071225	0.73335	-2.348	4.46615	2.0202
CRH	Corticoliberin	P06850	Oncology	0.130338	0.978303	0.09215	1.3036	-2.89925	5.0131	4.00782
CRHBP	Corticotropin-releasing factor-binding protein	P24387	Inflammation	-0.0612997	0.322569	-0.04595	0.4124	-1.4955	1.9474	2.28087
CRHR1	Corticotropin-releasing factor receptor 1	P34998	Cardiometabolic	0.0684505	0.692186	0	0.64545	-2.95455	8.57975	3.63311
CRIM1	Cysteine-rich motor neuron 1 protein	Q9NZV1	Inflammation	-0.0284146	0.21997	-0.03265	0.276062	-1.13945	1.9251	1.84099
CRIP2	Cysteine-rich protein 2	P52943	Neurology	-0.079915	0.427303	-0.09185	0.5265	-1.563	4.3911	2.47638
CRISP2	Cysteine-rich secretory protein 2	P16562	Oncology	-0.0231688	0.73097	0.036	0.964925	-4.6708	2.3519	1.2219
CRKL	Crk-like protein	P46109	Inflammation	-0.110441	1.20005	-0.0297	1.69285	-4.4783	3.7723	2.16683
CRLF1	Cytokine receptor-like factor 1	O75462	Inflammation	-0.0066969	0.301855	-0.00095	0.3975	-1.91815	1.26405	1.84099
CRNN	Cornulin	Q9UBG3	Oncology	-0.0254135	0.761093	-0.0081	0.94225	-4.0739	4.3409	4.51287
CRTAC1	Cartilage acidic protein 1	Q9NQ79	Cardiometabolic	-0.069229	0.347621	-0.04545	0.458825	-1.78305	1.07255	0.733138
CRTAM	Cytotoxic and regulatory T-cell molecule	O95727	Neurology	-0.0454867	0.549675	-0.054125	0.6909	-2.7259	2.72465	2.47638
CRX	Cone-rod homeobox protein	O43186	Cardiometabolic	0.338502	1.1777	-0.00205	0.9164	-1.70585	8.36085	3.63311
CSF1	Macrophage colony-stimulating factor 1	P09603	Inflammation	-0.044391	0.283003	-0.057	0.345175	-1.111	1.5336	1.84099
CSF2RA	Granulocyte-macrophage colony-stimulating factor receptor subunit alpha	P15509	Neurology	-0.0900896	0.697476	-0.04245	0.8414	-2.1523	6.03635	2.47638
CSF3	Granulocyte colony-stimulating factor	P09919	Inflammation	-0.00750992	0.536919	-0.01465	0.66385	-2.0417	4.5485	3.74715
CST3	Cystatin-C	P01034	Cardiometabolic	-0.0818649	0.317771	-0.0834	0.40685	-2.5037	2.30715	1.77582
CST5	Cystatin-D	P28325	Neurology	-0.0108664	0.622143	-0.0406	0.848163	-2.19215	2.9692	3.79602
CST6	Cystatin-M	Q15828	Cardiometabolic	0.0179138	0.537393	0.0259	0.701125	-2.6003	2.8468	4.21962
CST7	Cystatin-F	O76096	Inflammation	-0.00294217	0.98237	-0.0931	0.960125	-2.3361	6.462	2.10166
CSTB	Cystatin-B	P04080	Cardiometabolic	-0.106974	0.480405	-0.10585	0.60715	-1.87745	3.06955	2.94884
CTF1	Cardiotrophin-1	Q16619	Cardiometabolic	1.27134e-05	0.95039	-0.02505	1.16974	-3.29935	8.9361	3.63311
CTRB1	Chymotrypsinogen B	P17538	Neurology	-0.0101954	0.583758	-0.01065	0.72415	-4.2236	4.6729	2.03649
CTRC	Chymotrypsin-C	Q99895	Inflammation	0.038813	0.698778	0.00695	0.8935	-4.83405	4.429	2.28087
CTSB	Cathepsin B	P07858	Cardiometabolic	0.0582645	0.588571	-0.00025	0.7547	-2.41035	4.65135	2.08537
CTSC	Dipeptidyl peptidase 1	P53634	Inflammation	0.00172077	0.512709	-0.023	0.619	-1.7282	3.48635	2.47638
CTSD	Cathepsin D	P07339	Cardiometabolic	-0.0208032	0.426306	-0.06685	0.4594	-1.92565	3.53825	8.27631
CTSF	Cathepsin F	Q9UBX1	Oncology	-0.0280411	0.460092	-0.02965	0.5933	-1.9309	2.62805	1.49886
CTSH	Pro-cathepsin H	P09668	Cardiometabolic	-0.0560731	0.823586	-0.0986	1.05967	-3.978	3.1921	3.92636
CTSL	Cathepsin L1	P07711	Cardiometabolic	-0.046066	0.264396	-0.0436	0.340112	-0.978	1.1999	1.77582
CTSO	Cathepsin O	P43234	Inflammation	-0.0533014	0.342464	-0.059575	0.43945	-1.562	2.17355	0.977517
CTSS	Cathepsin S	P25774	Neurology	-0.0409502	0.246864	-0.0443	0.3179	-1.08075	1.51455	22.8087
CTSV	Cathepsin L2	O60911	Oncology	0.0794909	0.482525	0.05035	0.57255	-1.8882	3.7839	1.49886
CTSZ	Cathepsin Z	Q9UBR2	Cardiometabolic	-0.0640566	0.353548	-0.0626	0.452363	-3.1409	1.6241	1.87357
CX3CL1	Fractalkine	P78423	Neurology	-0.026123	0.354851	-0.028	0.4545	-1.262	2.0748	2.47638
CXADR	Coxsackievirus and adenovirus receptor	P78310	Inflammation	0.010568	0.556861	-0.0655	0.6704	-1.4292	3.7471	2.13425
CXCL1	Growth-regulated alpha protein	P09341	Inflammation	0.0483726	1.04702	-0.05255	1.31796	-2.8195	6.7581	2.88368
CXCL10	C-X-C motif chemokine 10	P02778	Inflammation	-0.0469318	0.753034	-0.11655	0.886125	-2.41785	5.12435	1.84099
CXCL11	C-X-C motif chemokine 11	O14625	Neurology	-0.0432776	0.846147	-0.108425	1.0477	-2.5891	4.8921	0.977517
CXCL12	Stromal cell-derived factor 1	P48061	Inflammation	-0.00414949	0.451907	-0.0198	0.55135	-1.9387	3.3476	3.74715
CXCL13	C-X-C motif chemokine 13	O43927	Neurology	-0.0295343	0.650564	-0.1012	0.69895	-1.9145	10.083	0.977517
CXCL14	C-X-C motif chemokine 14	O95715	Inflammation	0.0279967	0.718658	-0.04975	0.7519	-2.1351	7.7661	3.74715
CXCL16	C-X-C motif chemokine 16	Q9H2A7	Cardiometabolic	-0.0541985	0.262061	-0.0566	0.3373	-1.3133	1.3592	0.782014
CXCL17	C-X-C motif chemokine 17	Q6UXB2	Inflammation	-0.121038	0.535635	-0.13795	0.6476	-2.4219	6.1029	0.977517
CXCL3	C-X-C motif chemokine 3	P19876	Inflammation	-0.0736073	1.06732	-0.0007	1.3997	-4.7368	3.4202	2.28087
CXCL5	C-X-C motif chemokine 5	P42830	Cardiometabolic	-0.105098	1.27929	-0.0854	1.7039	-4.4534	5.3577	2.03649
CXCL6	C-X-C motif chemokine 6	P80162	Inflammation	-0.0507506	0.851021	-0.06305	1.12495	-5.2205	3.82005	0.977517
CXCL8	Interleukin-8	P10145	Oncology	-0.072315	0.718733	-0.0972	0.878938	-2.3322	7.08335	3.2421
CXCL9	C-X-C motif chemokine 9	Q07325	Inflammation	-0.0512173	0.757299	-0.14505	0.88945	-1.95575	5.0653	1.84099
DAB2	Disabled homolog 2	P98082	Oncology	-0.13782	1.25721	-0.0715	1.74981	-3.93435	3.59085	1.2219
DAG1	Dystroglycan	Q14118	Inflammation	-0.0395288	0.535934	-0.0506	0.730363	-1.7303	2.096	1.84099
DAPP1	Dual adapter for phosphotyrosine and 3-phosphotyrosine and 3-phosphoinositide	Q9UN19	Inflammation	-0.300774	1.35639	-0.0267	1.71703	-6.1374	4.9594	2.13425
DARS1	Aspartate--tRNA ligase, cytoplasmic	P14868	Neurology	-0.0743627	0.820931	-0.02965	1.13308	-2.95125	5.19195	2.623
DBI	Acyl-CoA-binding protein	P07108	Neurology	-0.0687233	0.873181	-0.0906	1.22815	-2.6683	3.1959	2.32975
DBNL	Drebrin-like protein	Q9UJU6	Inflammation	-0.0751083	1.04242	-0.0318	1.43435	-3.6397	3.4576	1.84099
DCBLD2	Discoidin, CUB and LCCL domain-containing protein 2	Q96PD2	Oncology	-0.0579076	0.385373	-0.0586	0.4762	-2.2172	4.7093	1.49886
DCN	Decorin	P07585	Cardiometabolic	-0.0215438	0.256754	-0.0287	0.324625	-0.95385	1.32125	3.63311
DCTN1	Dynactin subunit 1	Q14203	Oncology	-0.0268071	0.751307	-0.03895	0.995325	-2.45315	2.95205	1.2219
DCTN2	Dynactin subunit 2	Q13561	Oncology	0.0808722	1.10496	-0.0076	1.33262	-3.8025	5.39695	2.32975
DCTN6	Dynactin subunit 6	O00399	Neurology	0.0786501	0.807533	-0.0167	0.846125	-2.201	7.4477	3.86119
DCTPP1	dCTP pyrophosphatase 1	Q9H773	Cardiometabolic	-0.0457532	0.354548	-0.0452	0.435625	-2.7459	2.55	1.77582
DCXR	L-xylulose reductase	Q7Z4W1	Oncology	-0.00497455	0.650283	-0.0609	0.847	-2.1768	3.5301	1.49886
DDAH1	N(G),N(G)-dimethylarginine dimethylaminohydrolase 1	O94760	Oncology	-0.0452367	0.483078	-0.0837	0.593025	-1.7368	3.46955	2.32975
DDC	Aromatic-L-amino-acid decarboxylase	P20711	Cardiometabolic	0.02781	0.509516	0.012875	0.64495	-1.9883	2.7834	1.79211
DDR1	Epithelial discoidin domain-containing receptor 1	Q08345	Neurology	-0.0153318	0.253229	-0.021875	0.3064	-1.3106	2.8643	0.977517
DDX58	Antiviral innate immune response receptor RIG-I	O95786	Oncology	0.0234571	0.622025	-0.039325	0.67415	-2.06785	5.318	3.87748
DECR1	2,4-dienoyl-CoA reductase, mitochondrial	Q16698	Inflammation	-0.0741237	1.08796	-0.0737	1.4763	-4.2596	3.9683	2.13425
DEFA1_DEFA1B	Neutrophil defensin 1	P59665	Cardiometabolic	-0.0305578	0.550249	-0.0678	0.6351	-2.3199	5.3157	4.21962
DEFB4A_DEFB4B	Beta-defensin 4A	O15263	Oncology	-0.140521	1.72679	-0.2016	2.37328	-6.10635	6.2509	3.50277
DFFA	DNA fragmentation factor subunit alpha	O00273	Inflammation	-0.00879603	0.753954	-0.0426	0.9892	-3.6894	3.8393	0.977517
DGKZ	Diacylglycerol kinase zeta	Q13574	Inflammation	0.00945654	0.405919	0.0004	0.477025	-1.77825	5.0569	3.74715
DIABLO	Diablo homolog, mitochondrial	Q9NR28	Cardiometabolic	-0.0614842	1.22624	-0.047175	1.6497	-4.10065	4.43355	2.0202
DKK1	Dickkopf-related protein 1	O94907	Neurology	-0.0743641	0.662168	-0.0662	0.90285	-2.346	2.35875	0.977517
DKK3	Dickkopf-related protein 3	Q9UBP4	Cardiometabolic	-0.0149968	0.333559	-0.0164	0.4358	-1.6098	1.5473	0.733138
DKK4	Dickkopf-related protein 4	Q9UBT3	Neurology	-0.0363766	0.502905	-0.054	0.625875	-1.6837	3.9175	2.65559
DKKL1	Dickkopf-like protein 1	Q9UK85	Oncology	-0.185645	0.982956	-0.0254	1.13229	-3.70085	2.0222	2.32975
DLK1	Protein delta homolog 1	P80370	Cardiometabolic	-0.0564072	0.63808	-0.0336	0.84165	-4.6149	2.8941	0.733138
DLL1	Delta-like protein 1	O00548	Oncology	-0.0486967	0.308304	-0.05335	0.3989	-1.2242	1.9573	1.49886
DNAJA2	DnaJ homolog subfamily A member 2	O60884	Inflammation	-0.0727851	0.93222	-0.0489	1.2782	-3.3681	2.8414	1.23819
DNAJB1	DnaJ homolog subfamily B member 1	P25685	Oncology	-0.0987806	0.981921	-0.0877	1.34787	-3.918	3.9328	2.32975
DNAJB8	DnaJ homolog subfamily B member 8	Q8NHS0	Cardiometabolic	0.107768	0.641617	-0.0073	0.592225	-1.3315	7.132	3.63311
DNER	Delta and Notch-like epidermal growth factor-related receptor	Q8NFT8	Inflammation	0.0217984	0.290103	0.013725	0.38365	-1.3398	1.5986	2.37862
DNMBP	Dynamin-binding protein	Q6XZF7	Neurology	0.0205772	0.71263	-0.06625	0.894	-2.2022	3.9145	2.47638
DNPH1	2'-deoxynucleoside 5'-phosphate N-hydrolase 1	O43598	Inflammation	-0.0362406	0.589549	-0.049275	0.747	-2.1715	2.8926	1.98762
DOK2	Docking protein 2	O60496	Cardiometabolic	-0.0827449	1.37628	-0.0502	1.92487	-4.5806	4.9098	1.77582
DPEP1	Dipeptidase 1	P16444	Neurology	-0.0455185	0.556605	0.0105	0.72255	-2.4189	3.4381	2.623
DPEP2	Dipeptidase 2	Q9H4A9	Oncology	-0.00985572	0.353648	-0.01765	0.396137	-2.70905	2.4314	2.32975
DPP10	Inactive dipeptidyl peptidase 10	Q8N608	Inflammation	-0.00451099	0.371716	-0.0141	0.449125	-1.3688	4.4604	2.13425
DPP4	Dipeptidyl peptidase 4	P27487	Cardiometabolic	-0.0165171	0.325582	-0.007075	0.4151	-2.08225	1.89355	3.8449
DPP6	Dipeptidyl aminopeptidase-like protein 6	P42658	Oncology	0.016407	0.379159	0.0169	0.490325	-1.4402	1.6565	2.32975
DPP7	Dipeptidyl peptidase 2	Q9UHL4	Cardiometabolic	-0.0521703	0.659552	-0.057425	0.808575	-3.6892	3.1781	2.8348
DPT	Dermatopontin	Q07507	Cardiometabolic	-0.103228	0.335853	-0.0803	0.4387	-2.586	0.9251	0.733138
DPY30	Protein dpy-30 homolog	Q9C005	Oncology	-0.0825422	0.68517	-0.111925	0.83195	-2.16365	5.7411	1.46628
DRAXIN	Draxin	Q8NBI3	Neurology	-0.0374613	0.46589	-0.04695	0.6206	-2.3796	1.9896	2.47638
DRG2	Developmentally-regulated GTP-binding protein 2	P55039	Oncology	0.0179311	0.628926	-0.03275	0.853363	-1.86165	2.59915	2.32975
DSC2	Desmocollin-2	Q02487	Neurology	-0.0601693	0.350296	-0.05955	0.45255	-1.4796	1.5809	3.38873
DSG2	Desmoglein-2	Q14126	Neurology	0.0215026	0.303658	0.0173	0.400475	-1.2911	1.4116	2.03649
DSG3	Desmoglein-3	P32926	Oncology	0.0117223	0.391118	0.0091	0.5182	-1.425	3.201	1.59661
DSG4	Desmoglein-4	Q86SJ6	Oncology	0.0377257	0.552083	0.045825	0.7227	-3.5482	3.6799	2.86738
DTX3	Probable E3 ubiquitin-protein ligase DTX3	Q8N9I9	Oncology	-0.0522209	0.273725	-0.0515	0.344025	-1.0447	2.298	2.32975
DUOX2	Dual oxidase 2	Q9NRD8	Cardiometabolic	0.162326	0.806417	0.00095	0.709963	-1.9978	8.1898	3.63311
DUSP3	Dual specificity protein phosphatase 3	P51452	Neurology	0.127492	0.961343	-0.006	0.956438	-2.0845	8.23575	3.86119
EBAG9	Receptor-binding cancer antigen expressed on SiSo cells	O00559	Neurology	-0.0580503	1.04897	-0.074	1.4557	-3.1843	3.3706	2.47638
EBI3_IL27	Interleukin-27	Q14213_Q8NEV9	Oncology	-0.0202578	0.339997	-0.0245	0.413225	-1.5452	3.3845	1.28706
ECE1	Endothelin-converting enzyme 1	P42892	Neurology	-0.0139954	0.399583	-0.0026	0.5107	-1.7595	5.3881	3.86119
EDA2R	Tumor necrosis factor receptor superfamily member 27	Q9HAV5	Oncology	-0.12846	0.460371	-0.1264	0.5822	-6.44	1.8716	1.2219
EDAR	Tumor necrosis factor receptor superfamily member EDAR	Q9UNE0	Inflammation	0.0354092	1.02201	0.0148	1.39855	-3.1849	3.5714	2.13425
EDIL3	EGF-like repeat and discoidin I-like domain-containing protein 3	O43854	Cardiometabolic	-0.0306585	0.407132	-0.0429	0.505962	-1.50005	3.856	3.63311
EFEMP1	EGF-containing fibulin-like extracellular matrix protein 1	Q12805	Cardiometabolic	-0.0814412	0.354307	-0.085475	0.4529	-3.07625	1.84235	1.69436
EFNA1	Ephrin-A1	P20827	Neurology	-0.0478918	0.281373	-0.0539	0.358187	-1.32165	1.3109	2.16683
EFNA4	Ephrin-A4	P52798	Neurology	-0.0647289	0.299542	-0.0744	0.37025	-1.4189	2.9674	2.59042
EGF	Pro-epidermal growth factor	P01133	Inflammation	-0.11595	1.14975	-0.04645	1.57603	-4.28095	3.2038	2.36233
EGFL7	Epidermal growth factor-like protein 7	Q9UHF1	Oncology	-0.0336364	0.445803	-0.054525	0.560375	-1.9607	3.42485	3.87748
EGFR	Epidermal growth factor receptor	P00533	Cardiometabolic	0.0129692	0.1803	0.01415	0.233288	-1.00265	0.6936	0.733138
EGLN1	Egl nine homolog 1	Q9GZT9	Inflammation	-0.0459924	0.60444	-0.10165	0.63105	-1.52895	6.55105	2.13425
EIF4B	Eukaryotic translation initiation factor 4B	P23588	Neurology	-0.0725868	0.649547	-0.031025	0.8522	-3.1617	2.0115	2.47638
EIF4EBP1	Eukaryotic translation initiation factor 4E-binding protein 1	Q13541	Cardiometabolic	-0.0382674	0.721189	-0.0839	0.89455	-2.4568	4.307	1.77582
EIF4G1	Eukaryotic translation initiation factor 4 gamma 1	Q04637	Inflammation	-0.146383	1.14786	-0.09555	1.62965	-4.4927	3.5148	0.977517
EIF5A	Eukaryotic translation initiation factor 5A-1	P63241	Inflammation	0.0134139	0.359138	0.003075	0.39565	-1.23835	4.4898	3.74715
ELOA	Elongin-A	Q14241	Oncology	-0.0278115	0.586802	-0.0771	0.626912	-1.87845	5.7661	2.32975
ENAH	Protein enabled homolog	Q8N8S7	Inflammation	-0.0430765	0.540901	-0.0522	0.6327	-2.2408	4.2419	3.74715
ENG	Endoglin	P17813	Cardiometabolic	-0.00322216	0.192553	-0.0023	0.254125	-1.1056	1.2252	0.733138
ENO1	Alpha-enolase	P06733	Neurology	-0.0754473	0.877464	-0.029	1.24832	-3.1122	2.56425	1.92245
ENO2	Gamma-enolase	P09104	Neurology	-0.00280703	0.734321	-0.0218	1.0223	-2.4496	2.6815	0.977517
ENPP2	Ectonucleotide pyrophosphatase/phosphodiesterase family member 2	Q13822	Cardiometabolic	-0.016051	0.358251	-0.0338	0.487138	-1.5075	2.2018	0.733138
ENPP5	Ectonucleotide pyrophosphatase/phosphodiesterase family member 5	Q9UJA9	Inflammation	0.0229041	0.523752	0.06145	0.558113	-4.47425	2.7783	1.84099
ENPP7	Ectonucleotide pyrophosphatase/phosphodiesterase family member 7	Q6UWV6	Inflammation	-0.15438	0.952126	-0.114925	1.40595	-4.35075	3.8386	4.62691
ENTPD2	Ectonucleoside triphosphate diphosphohydrolase 2	Q9Y5L3	Oncology	-0.0227749	0.483738	-0.00335	0.4974	-3.2095	4.7775	3.87748
ENTPD5	Ectonucleoside triphosphate diphosphohydrolase 5	O75356	Cardiometabolic	-0.0152448	0.236758	0	0.305475	-1.183	1.0719	3.63311
ENTPD6	Ectonucleoside triphosphate diphosphohydrolase 6	O75354	Cardiometabolic	-0.0569636	0.296543	-0.02085	0.30875	-2.63285	1.28015	3.63311
EPCAM	Epithelial cell adhesion molecule	P16422	Inflammation	0.0940491	1.11992	0.040875	1.68595	-2.6577	4.2019	2.31346
EPHA1	Ephrin type-A receptor 1	P21709	Inflammation	-0.081511	0.407058	-0.0569	0.527075	-2.42465	1.9507	1.98762
EPHA10	Ephrin type-A receptor 10	Q5JZY3	Neurology	0.108939	0.721077	0.003	0.6281	-1.68105	7.0493	3.86119
EPHA2	Ephrin type-A receptor 2	P29317	Oncology	-0.0602221	0.309601	-0.06485	0.38965	-1.10265	2.83045	6.4842
EPHB4	Ephrin type-B receptor 4	P54760	Cardiometabolic	-0.0283728	0.246865	-0.028	0.318688	-1.071	1.86165	0.733138
EPHB6	Ephrin type-B receptor 6	O15197	Neurology	-0.0204458	0.32796	-0.01715	0.41325	-1.4409	2.40135	2.623
EPHX2	Bifunctional epoxide hydrolase 2	P34913	Cardiometabolic	0.0995108	0.704267	-0.012	0.653125	-1.7095	6.4469	3.63311
EPO	Erythropoietin	P01588	Inflammation	0.0400148	0.810266	-0.04855	0.896038	-1.91795	7.41135	2.13425
EPS8L2	Epidermal growth factor receptor kinase substrate 8-like protein 2	Q9H6S3	Oncology	-0.0507453	0.337668	-0.0606	0.42195	-1.9799	2.4096	1.40111
ERBB2	Receptor tyrosine-protein kinase erbB-2	P04626	Oncology	-0.03477	0.293749	-0.033975	0.3795	-1.40685	1.5127	1.49886
ERBB3	Receptor tyrosine-protein kinase erbB-3	P21860	Inflammation	-0.00713593	0.220925	-0.012	0.265975	-1.1878	1.738	2.52525
ERBB4	Receptor tyrosine-protein kinase erbB-4	Q15303	Oncology	-0.000146965	0.264502	-0.00115	0.341	-1.09715	1.4946	1.49886
ERBIN	Erbin	Q96RT1	Oncology	-0.0930067	1.15948	-0.05055	1.61078	-3.61555	3.29605	2.32975
EREG	Proepiregulin	O14944	Neurology	0.0248163	0.865251	-0.0549	1.09882	-2.4154	5.5711	2.623
ERP44	Endoplasmic reticulum resident protein 44	Q9BS26	Oncology	-0.0197752	0.291835	-0.024525	0.395	-0.86415	1.0684	2.41121
ESAM	Endothelial cell-selective adhesion molecule	Q96AP7	Cardiometabolic	-0.0273054	0.338335	-0.0337	0.430762	-1.2118	3.47135	0.733138
ESM1	Endothelial cell-specific molecule 1	Q9NQ30	Inflammation	0.0208083	0.382768	0.01765	0.4957	-1.9043	1.9322	2.28087
EZR	Ezrin	P15311	Neurology	-0.048799	0.274058	-0.0553	0.3402	-1.2084	2.6451	0.977517
F11R	Junctional adhesion molecule A	Q9Y624	Neurology	-0.0165493	0.63144	-0.06455	0.859287	-1.70385	2.89335	2.03649
F2R	Proteinase-activated receptor 1	P25116	Inflammation	-0.0374202	0.638148	-0.042175	0.8903	-2.06465	2.3552	2.0202
F3	Tissue factor	P13726	Oncology	-0.0260667	0.312962	-0.02835	0.39775	-1.02265	1.60435	1.56403
F7	Coagulation factor VII	P08709	Cardiometabolic	-0.0605158	0.336677	-0.04745	0.4264	-2.7767	1.307	1.85728
F9	Coagulation factor IX	P00740	Cardiometabolic	-0.0485424	0.216867	-0.0431	0.284587	-1.5298	0.8971	1.67807
FABP1	Fatty acid-binding protein, liver	P07148	Inflammation	-0.175871	1.0762	-0.208475	1.3828	-3.3315	5.65365	2.28087
FABP2	Fatty acid-binding protein, intestinal	P12104	Cardiometabolic	0.00625597	0.873476	-0.05685	1.11046	-2.51115	4.9121	1.77582
FABP4	Fatty acid-binding protein, adipocyte	P15090	Cardiometabolic	-0.162402	0.698144	-0.18695	0.9162	-3.0496	3.2243	0.733138
FABP5	Fatty acid-binding protein 5	Q01469	Neurology	-0.100022	0.764417	-0.124	1.01077	-3.6059	4.5845	1.18931
FABP6	Gastrotropin	P51161	Cardiometabolic	0.0191107	0.587647	-0.02995	0.7193	-1.75805	4.5818	3.74715
FABP9	Fatty acid-binding protein 9	Q0Z7S8	Inflammation	0.0561069	0.625186	0.0427	0.791488	-2.4321	5.6992	2.13425
FADD	FAS-associated death domain protein	Q13158	Cardiometabolic	-0.0344606	0.845223	-0.03615	1.15777	-3.0077	3.36535	1.77582
FAM3B	Protein FAM3B	P58499	Oncology	-0.0556786	0.387371	-0.02785	0.48365	-2.09815	1.95095	2.32975
FAM3C	Protein FAM3C	Q92520	Cardiometabolic	-0.0607551	0.318965	-0.05775	0.4151	-1.6764	1.297	1.79211
FAP	Prolyl endopeptidase FAP	Q12884	Cardiometabolic	-0.0123624	0.296318	-0.0074	0.384925	-1.6276	1.1878	0.733138
FAS	Tumor necrosis factor receptor superfamily member 6	P25445	Cardiometabolic	-0.0483897	0.392885	-0.06455	0.399087	-1.49835	5.0532	0.993809
FASLG	Tumor necrosis factor ligand superfamily member 6	P48023	Inflammation	0.0458621	0.427315	0.043325	0.54635	-2.80985	2.60025	0.977517
FBP1	Fructose-1,6-bisphosphatase 1	P09467	Cardiometabolic	-0.0692237	0.85221	-0.1115	1.03683	-6.4935	4.6284	1.77582
FCAR	Immunoglobulin alpha Fc receptor	P24071	Inflammation	-0.0500966	0.519136	-0.0465	0.70085	-1.8532	2.7899	2.13425
FCER2	Low affinity immunoglobulin epsilon Fc receptor	P06734	Neurology	-0.0513754	0.542104	-0.05595	0.667138	-2.4026	7.39415	2.03649
FCGR2A	Low affinity immunoglobulin gamma Fc region receptor II-a	P12318	Cardiometabolic	-0.164489	0.65401	-0.03265	0.618	-4.6664	1.8761	2.28087
FCGR2B	Low affinity immunoglobulin gamma Fc region receptor II-b	P31994	Oncology	0.00351931	0.634786	-0.0163	0.68335	-4.0501	5.5474	3.87748
FCGR3B	Low affinity immunoglobulin gamma Fc region receptor III-B	O75015	Cardiometabolic	-0.0563557	0.55451	-0.01015	0.707075	-3.22935	1.82645	1.92245
FCN2	Ficolin-2	Q15485	Cardiometabolic	-0.0770255	0.455069	-0.02575	0.54575	-6.6291	1.46795	2.32975
FCRL1	Fc receptor-like protein 1	Q96LA6	Cardiometabolic	-0.0269578	0.495813	-0.03745	0.6345	-1.99	5.132	1.77582
FCRL2	Fc receptor-like protein 2	Q96LA5	Inflammation	-0.0211741	0.520113	-0.0433	0.6285	-2.78685	4.72285	1.49886
FCRL3	Fc receptor-like protein 3	Q96P31	Inflammation	-0.0408696	0.598595	-0.02155	0.7775	-2.32715	5.3481	3.74715
FCRL5	Fc receptor-like protein 5	Q96RD9	Neurology	-0.0330794	0.651795	-0.033	0.854075	-2.38065	4.5541	2.03649
FCRL6	Fc receptor-like protein 6	Q6DN72	Inflammation	-0.0780927	0.752061	-0.05225	0.971938	-3.67635	3.21085	2.13425
FCRLB	Fc receptor-like B	Q6BAA4	Oncology	0.0310922	0.652155	-0.0467	0.692	-1.8036	5.98465	3.87748
FEN1	Flap endonuclease 1	P39748	Oncology	0.0531566	0.69656	-0.047475	0.655025	-2.0619	7.45535	3.87748
FES	Tyrosine-protein kinase Fes/Fps	P07332	Oncology	0.00949986	0.541633	-0.014725	0.591725	-2.0652	5.98965	3.87748
FETUB	Fetuin-B	Q9UGM5	Cardiometabolic	-0.0519572	0.418332	-0.03365	0.425875	-7.2255	1.7475	1.67807
FGF19	Fibroblast growth factor 19	O95750	Inflammation	0.00394637	0.860546	0.00265	1.17479	-2.676	3.04815	1.84099
FGF2	Fibroblast growth factor 2	P09038	Inflammation	0.0370318	0.738702	-0.03285	1.01412	-1.8114	5.459	2.13425
FGF21	Fibroblast growth factor 21	Q9NSA1	Oncology	-0.193061	1.32944	-0.2119	1.72663	-4.3669	6.17	1.28706
FGF23	Fibroblast growth factor 23	Q9GZV9	Oncology	0.0261096	0.618297	-0.04435	0.6007	-2.57225	5.64305	1.36852
FGF5	Fibroblast growth factor 5	P12034	Inflammation	-0.0421441	0.389751	-0.04075	0.4961	-1.50425	5.0199	3.74715
FGFBP1	Fibroblast growth factor-binding protein 1	Q14512	Oncology	0.00885801	0.348354	0.01135	0.4467	-1.7687	2.1475	1.49886
FGFR2	Fibroblast growth factor receptor 2	P21802	Oncology	-0.0472819	0.248254	-0.048125	0.31955	-0.90185	2.00775	1.49886
FGR	Tyrosine-protein kinase Fgr	P09769	Neurology	0.00171133	0.631474	-0.06155	0.687125	-1.62105	6.05695	3.86119
FHIT	Bis(5'-adenosyl)-triphosphatase	P49789	Neurology	-0.0587928	0.815271	-0.0262	1.0915	-3.12	4.886	3.86119
FIS1	Mitochondrial fission 1 protein	Q9Y3D6	Inflammation	0.0019895	0.853532	-0.0437	1.14492	-2.35155	3.63005	2.24829
FKBP1B	Peptidyl-prolyl cis-trans isomerase FKBP1B	P68106	Inflammation	0.0579598	1.25595	-0.00975	1.7034	-3.41155	5.1603	1.93874
FKBP4	Peptidyl-prolyl cis-trans isomerase FKBP4	Q02790	Neurology	-0.0444868	0.488643	-0.04495	0.6467	-2.4241	1.5871	2.47638
FKBP5	Peptidyl-prolyl cis-trans isomerase FKBP5	Q13451	Neurology	-0.0863266	1.06006	-0.03035	1.504	-3.7591	2.8456	2.47638
FKBP7	Peptidyl-prolyl cis-trans isomerase FKBP7	Q9Y680	Neurology	0.0265472	0.478631	-0.019625	0.530475	-1.3799	5.56845	4.00782
FLI1	Friend leukemia integration 1 transcription factor	Q01543	Oncology	0.00492429	1.19385	-0.0713	1.62775	-3.3929	4.3758	3.87748
FLRT2	Leucine-rich repeat transmembrane protein FLRT2	O43155	Neurology	-0.0338681	0.307096	-0.02885	0.40465	-1.3225	1.7178	2.47638
FLT1	Vascular endothelial growth factor receptor 1	P17948	Oncology	-0.00293756	0.263054	-0.0145	0.290162	-0.94675	4.03015	2.46008
FLT3	Receptor-type tyrosine-protein kinase FLT3	P36888	Oncology	0.0250221	0.349824	0.020225	0.406475	-1.4503	7.1582	3.87748
FLT3LG	Fms-related tyrosine kinase 3 ligand	P49771	Inflammation	-0.0480401	0.387326	-0.046175	0.50165	-3.85275	1.75225	0.977517
FLT4	Vascular endothelial growth factor receptor 3	P35916	Oncology	-0.069996	0.390534	-0.0461	0.5062	-1.9071	2.0245	1.49886
FMNL1	Formin-like protein 1	O95466	Neurology	-0.0258034	0.689605	-0.074	0.687225	-2.1541	6.8128	3.86119
FMR1	Synaptic functional regulator FMR1	Q06787	Oncology	0.00266702	0.420391	0	0.49375	-2.3527	3.7749	3.87748
FOLR1	Folate receptor alpha	P15328	Oncology	-0.0208586	0.314246	-0.0286	0.404175	-1.0512	2.8168	2.10166
FOLR2	Folate receptor beta	P14207	Neurology	-0.0466305	0.330491	-0.0479	0.4209	-1.95005	2.24725	0.977517
FOLR3	Folate receptor gamma	P41439	Oncology	-2.54868	2.08499	-3.32163	0.56835	-5.4189	4.7084	1.88987
FOSB	Protein fosB	P53539	Neurology	0.027855	0.416344	-0.00305	0.410438	-1.09745	5.75915	3.86119
FOXO1	Forkhead box protein O1	Q12778	Inflammation	-0.0411979	0.970907	-0.0247	1.28563	-3.0865	4.76745	2.13425
FOXO3	Forkhead box protein O3	O43524	Oncology	0.077082	1.08445	-0.0217	1.2073	-7.54455	9.0427	3.87748
FRZB	Secreted frizzled-related protein 3	Q92765	Neurology	-0.0454416	0.302936	-0.01215	0.3647	-2.99085	1.40895	2.68817
FST	Follistatin	P19883	Inflammation	-0.0426176	0.577594	-0.0792	0.76845	-1.86825	3.182	2.0202
FSTL3	Follistatin-related protein 3	O95633	Inflammation	-0.0717248	0.338563	-0.0788	0.433725	-1.6634	1.72875	2.39492
FUCA1	Tissue alpha-L-fucosidase	P04066	Cardiometabolic	-0.216258	0.912067	-0.0509	1.1232	-4.0968	2.0775	1.72695
FURIN	Furin	P09958	Oncology	-0.087983	0.414603	-0.09035	0.5594	-1.7046	1.6333	1.49886
FUS	RNA-binding protein FUS	P35637	Oncology	-0.0248587	0.437949	-0.0436	0.514875	-1.9012	2.9919	4.02411
FUT3_FUT5	3-galactosyl-N-acetylglucosaminide 4-alpha-L-fucosyltransferase FUT3_4-galactosyl-N-acetylglucosaminide 3-alpha-L-fucosyltransferase FUT5	P21217_Q11128	Neurology	-0.0674014	0.505671	-0.06435	0.654	-2.6147	2.1266	0.977517
FUT8	Alpha-(1,6)-fucosyltransferase	Q9BYC5	Neurology	0.0270776	0.636129	-0.0424	0.84725	-1.7104	2.3701	2.47638
FXN	Frataxin, mitochondrial	Q16595	Oncology	-0.0285976	0.813014	-0.06675	1.1037	-2.46235	3.15735	1.2219
FXYD5	FXYD domain-containing ion transport regulator 5	Q96DB9	Inflammation	0.03535	0.714719	-0.0174	0.918	-2.5778	6.1509	3.74715
FYB1	FYN-binding protein 1	O15117	Neurology	-0.0687541	1.02945	-0.05195	1.3911	-4.09435	3.33495	2.18312
GAL	Galanin peptides	P22466	Inflammation	0.103605	0.737396	0.0692	0.991775	-2.5493	2.8203	1.84099
GALNT10	Polypeptide N-acetylgalactosaminyltransferase 10	Q86SR1	Oncology	-0.0398089	0.315467	-0.03695	0.394663	-1.7218	3.1352	2.32975
GALNT2	Polypeptide N-acetylgalactosaminyltransferase 2	Q10471	Oncology	0.020601	0.290534	0.0101	0.375762	-2.2548	1.13165	1.2219
GALNT3	Polypeptide N-acetylgalactosaminyltransferase 3	Q14435	Inflammation	-0.00905526	0.484578	-0.01565	0.597575	-2.2881	4.1965	3.74715
GALNT7	N-acetylgalactosaminyltransferase 7	Q86SF2	Oncology	-0.012884	0.230277	-0.0023	0.288413	-1.2885	1.8327	2.32975
GAS6	Growth arrest-specific protein 6	Q14393	Cardiometabolic	-0.0240989	0.281149	-0.0218	0.36615	-1.1667	1.1643	1.25448
GBP2	Guanylate-binding protein 2	P32456	Inflammation	-0.026431	0.658045	-0.0064	0.76505	-3.4171	5.0527	3.74715
GBP4	Guanylate-binding protein 4	Q96PP9	Neurology	0.0236072	0.533293	-0.0189	0.645938	-1.74085	4.7591	3.86119
GCG	Pro-glucagon	P01275	Oncology	-0.0285763	1.40621	-0.05615	1.9342	-8.0398	4.8741	3.87748
GCNT1	Beta-1,3-galactosyl-O-glycosyl-glycoprotein beta-1,6-N-acetylglucosaminyltransferase	Q02742	Oncology	-0.0346528	0.385812	-0.03845	0.490675	-1.85185	2.5163	2.32975
GDF15	Growth/differentiation factor 15	Q99988	Cardiometabolic	-0.130809	0.476368	-0.17615	0.56205	-2.24745	6.17615	0.733138
GDF2	Growth/differentiation factor 2	Q9UK05	Cardiometabolic	2.53939e-05	0.431153	-0.0101	0.5509	-1.5537	2.2329	1.77582
GDNF	Glial cell line-derived neurotrophic factor	P39905	Neurology	-0.0314414	0.436923	-0.03235	0.527813	-2.3143	3.3863	3.86119
GFAP	Glial fibrillary acidic protein	P14136	Oncology	-0.0607279	0.547984	-0.07125	0.681825	-2.23605	3.7387	3.99153
GFER	FAD-linked sulfhydryl oxidase ALR	P55789	Oncology	-0.0263835	0.72095	-0.073575	0.96005	-2.3568	3.4551	3.87748
GFOD2	Glucose-fructose oxidoreductase domain-containing protein 2	Q3B7J2	Oncology	0.481635	1.38905	-0.00015	1.06645	-1.3842	10.1138	3.87748
GFRA1	GDNF family receptor alpha-1	P56159	Oncology	-0.0666178	0.299087	-0.07075	0.39535	-1.197	1.40995	1.28706
GFRA2	GDNF family receptor alpha-2	O00451	Oncology	-0.0152938	0.233559	-0.0075	0.27895	-1.50945	2.5624	2.32975
GFRA3	GDNF family receptor alpha-3	O60609	Neurology	-0.00496954	0.312382	-0.00725	0.410988	-1.026	2.80875	2.68817
GGA1	ADP-ribosylation factor-binding protein GGA1	Q9UJY5	Neurology	0.173577	0.796098	0.01895	0.679987	-2.6079	6.23765	3.86119
GGH	Gamma-glutamyl hydrolase	Q92820	Cardiometabolic	-0.0709674	0.386273	-0.07795	0.5059	-2.1941	3.0492	3.81232
GGT1	Glutathione hydrolase 1 proenzyme	P19440	Neurology	-0.0173769	0.586838	-0.0748	0.730062	-1.9723	3.86125	2.16683
GGT5	Glutathione hydrolase 5 proenzyme	P36269	Neurology	-0.0191824	0.246974	-0.013875	0.2878	-3.77905	2.77345	2.47638
GH1	Somatotropin	P01241	Cardiometabolic	0.290958	2.23493	0	3.362	-4.8487	6.841	1.79211
GH2	Growth hormone variant	P01242	Oncology	0.505095	1.81048	0.012425	1.90605	-2.8814	10.5983	3.87748
GHRHR	Growth hormone-releasing hormone receptor	Q02643	Neurology	0.0823858	0.617125	-0.0042	0.502125	-1.5227	7.1134	3.86119
GHRL	Appetite-regulating hormone	Q9UBU3	Cardiometabolic	0.0111685	0.92815	0.0346	1.16807	-4.3546	3.5448	1.77582
GKN1	Gastrokine-1	Q9NS71	Neurology	-0.0404078	0.312914	-0.0245	0.36615	-2.6061	3.5107	6.50049
GLB1	Beta-galactosidase	P16278	Neurology	-0.0125871	0.491716	-0.03835	0.6336	-1.60305	2.97075	2.47638
GLO1	Lactoylglutathione lyase	Q04760	Cardiometabolic	-0.043706	0.655231	-0.0686	0.827575	-2.5425	2.6007	3.63311
GLOD4	Glyoxalase domain-containing protein 4	Q9HC38	Inflammation	-0.0370878	0.403754	-0.02805	0.541238	-1.96435	1.69695	2.4275
GLRX	Glutaredoxin-1	P35754	Cardiometabolic	-0.0399037	0.646318	-0.071825	0.7907	-2.4724	3.04265	2.60671
GLT8D2	Glycosyltransferase 8 domain-containing protein 2	Q9H1C3	Neurology	0.0568725	0.520625	-0.0019	0.443025	-1.2437	8.9271	3.86119
GMPR	GMP reductase 1	P36959	Inflammation	-0.0565656	0.56992	-0.0147	0.72415	-2.9031	2.69865	0.977517
GNE	Bifunctional UDP-N-acetylglucosamine 2-epimerase/N-acetylmannosamine kinase	Q9Y223	Oncology	0.0128437	0.720492	-0.0306	0.927175	-2.2215	6.6508	3.87748
GNLY	Granulysin	P22749	Neurology	-0.0699086	0.590465	-0.0537	0.7832	-2.5172	4.2642	2.03649
GOLM2	Protein GOLM2	Q6P4E1	Neurology	-0.0467805	0.253686	-0.047875	0.3163	-1.5501	2.743	0.977517
GOPC	Golgi-associated PDZ and coiled-coil motif-containing protein	Q9HD26	Inflammation	-0.0985109	1.14405	-0.0182	1.56854	-3.79225	3.7251	2.13425
GP1BA	Platelet glycoprotein Ib alpha chain	P07359	Cardiometabolic	-0.00518749	0.350533	-0.00485	0.4468	-2.3791	2.8934	2.21571
GP2	Pancreatic secretory granule membrane major glycoprotein GP2	P55259	Cardiometabolic	0.112205	0.941022	0	1.1426	-2.5172	5.5475	4.48029
GP6	Platelet glycoprotein VI	Q9HCN6	Neurology	-0.0854355	0.980486	-0.047875	1.3798	-3.3574	2.83235	2.18312
GPA33	Cell surface A33 antigen	Q99795	Oncology	0.0545922	1.53037	0.048	2.40025	-5.92115	4.0185	2.32975
GPC1	Glypican-1	P35052	Oncology	-0.00831942	0.329404	-0.0011	0.430638	-1.3404	1.3958	1.2219
GPC5	Glypican-5	P78333	Neurology	0.0100946	0.617265	0.0066	0.81365	-2.2828	3.5809	2.47638
GPKOW	G-patch domain and KOW motifs-containing protein	Q92917	Neurology	-0.0175143	0.306524	-0.0301	0.31705	-0.9385	4.2247	3.86119
GPNMB	Transmembrane glycoprotein NMB	Q14956	Cardiometabolic	-0.0383343	0.311874	-0.032975	0.3928	-1.7281	1.2167	4.13816
GPR37	Prosaposin receptor GPR37	O15354	Cardiometabolic	-0.13525	0.721219	-0.1073	0.97675	-2.7466	2.7484	3.63311
GRAP2	GRB2-related adapter protein 2	O75791	Cardiometabolic	-0.130726	1.42329	-0.03835	1.93816	-5.1681	4.41815	1.77582
GRK5	G protein-coupled receptor kinase 5	P34947	Cardiometabolic	0.079769	0.603774	-0.00755	0.538863	-1.5895	7.8765	3.63311
GRN	Progranulin	P28799	Neurology	-0.03932	0.261722	-0.041725	0.33035	-1.641	2.21335	2.41121
GRPEL1	GrpE protein homolog 1, mitochondrial	Q9HAV7	Oncology	-0.0304739	0.658857	-0.10055	0.7916	-3.6147	4.69975	2.32975
GSAP	Gamma-secretase-activating protein	A4D1B5	Oncology	0.227453	0.975381	-0.0007	0.7388	-1.7388	8.6777	3.87748
GSTA1	Glutathione S-transferase A1	P08263	Cardiometabolic	-0.0594524	1.01243	-0.14135	1.353	-2.77435	5.51645	2.28087
GSTA3	Glutathione S-transferase A3	Q16772	Oncology	0.0201308	0.881774	-0.0742	1.08187	-2.61135	6.34005	3.87748
GSTP1	Glutathione S-transferase P	P09211	Neurology	0.0945502	0.823055	-0.0023	0.88985	-2.88205	6.52745	4.4477
GUCA2A	Guanylin	Q02747	Neurology	-0.0262236	0.349795	-0.0191	0.4519	-2.00635	1.63125	2.47638
GUSB	Beta-glucuronidase	P08236	Cardiometabolic	-0.065023	0.724673	-0.1067	0.942137	-2.31125	3.2803	1.84099
GYS1	Glycogen [starch] synthase, muscle	P13807	Cardiometabolic	-0.0117324	1.03492	-0.04205	1.40888	-4.2442	4.16935	3.63311
GZMA	Granzyme A	P12544	Inflammation	-0.0268178	0.396135	-0.039175	0.4809	-2.40765	4.76265	0.977517
GZMB	Granzyme B	P10144	Inflammation	0.0136889	0.756639	-0.0182	0.868387	-5.58555	6.9143	2.13425
GZMH	Granzyme H	P20718	Cardiometabolic	-0.0505672	0.869586	-0.11285	1.01915	-2.64135	8.06135	3.63311
HAGH	Hydroxyacylglutathione hydrolase, mitochondrial	Q16775	Oncology	-0.0185911	0.858308	-0.0515	1.12338	-2.8683	3.2989	1.35223
HAO1	Hydroxyacid oxidase 1	Q9UJM8	Oncology	-0.0317884	1.48955	-0.1427	2.01372	-4.75325	5.0356	1.2219
HARS1	Histidine--tRNA ligase, cytoplasmic	P12081	Neurology	-0.0473734	0.853039	-0.0341	1.18855	-2.8229	2.9497	2.03649
HAVCR1	Hepatitis A virus cellular receptor 1	Q96D42	Oncology	-0.162275	0.706551	-0.16665	0.92895	-4.24515	3.21245	1.28706
HAVCR2	Hepatitis A virus cellular receptor 2	Q8TDQ0	Neurology	-0.0897311	0.37214	-0.0959	0.440775	-3.3394	2.4919	2.03649
HBEGF	Proheparin-binding EGF-like growth factor	Q99075	Oncology	-0.0475707	0.817822	-0.0239	1.15921	-2.6624	2.62975	1.35223
HBQ1	Hemoglobin subunit theta-1	P09105	Oncology	0.0421603	0.716901	-0.0022	0.82655	-2.4816	2.9319	1.2219
HCLS1	Hematopoietic lineage cell-specific protein	P14317	Inflammation	-0.0722523	0.638693	-0.0388	0.848	-3.49285	2.46385	0.977517
HDGF	Hepatoma-derived growth factor	P51858	Oncology	-0.00684143	1.06344	-0.0737	1.643	-2.9371	3.3083	1.36852
HEBP1	Heme-binding protein 1	Q9NRV9	Cardiometabolic	0.024708	0.590229	-0.0117	0.610725	-2.4194	6.3934	3.63311
HEXIM1	Protein HEXIM1	O94992	Inflammation	-0.0371751	0.937885	-0.0553	1.29294	-3.20375	3.6447	2.13425
HGF	Hepatocyte growth factor	P14210	Inflammation	-0.0901494	0.399999	-0.104875	0.5188	-1.49695	2.57235	0.977517
HGS	Hepatocyte growth factor-regulated tyrosine kinase substrate	O14964	Oncology	0.0229542	0.840438	-0.034525	1.07155	-2.2989	3.91265	3.87748
HK2	Hexokinase-2	P52789	Cardiometabolic	-0.00511336	0.315397	-0.0023	0.368225	-1.44845	4.17855	3.63311
HLA_DRA	HLA class II histocompatibility antigen, DR alpha chain	P01903	Inflammation	-0.018419	0.407293	-0.026775	0.4927	-1.4466	3.73175	2.60671
HLA_E	HLA class I histocompatibility antigen, alpha chain E	P13747	Inflammation	-0.0254197	0.306805	-0.039	0.356525	-1.2608	2.5661	2.13425
HMBS	Porphobilinogen deaminase	P08397	Oncology	-0.048631	0.515524	-0.023	0.688975	-2.4929	1.635	1.2219
HMOX1	Heme oxygenase 1	P09601	Cardiometabolic	-0.00834855	0.526761	-0.0276	0.679175	-2.987	2.9192	2.55784
HMOX2	Heme oxygenase 2	P30519	Neurology	0.0115769	0.516547	-0.048	0.543825	-1.3994	4.1306	3.86119
HNMT	Histamine N-methyltransferase	P50135	Neurology	-0.122177	0.531135	-0.11015	0.651012	-2.19	3.7243	2.81851
HNRNPK	Heterogeneous nuclear ribonucleoprotein K	P61978	Cardiometabolic	0.0204041	0.887389	-0.061575	1.14205	-2.50095	4.10915	3.94265
HPCAL1	Hippocalcin-like protein 1	P37235	Inflammation	-0.119782	0.830812	-0.024975	1.0874	-3.263	1.9967	0.977517
HPGDS	Hematopoietic prostaglandin D synthase	O60760	Oncology	0.0154927	0.419109	0.0154713	0.489325	-1.66195	4.0449	3.87748
HS3ST3B1	Heparan sulfate glucosamine 3-O-sulfotransferase 3B1	Q9Y662	Oncology	-0.0296964	0.425263	-0.0267	0.55015	-1.9673	2.737	2.32975
HS6ST1	Heparan-sulfate 6-O-sulfotransferase 1	O60243	Oncology	-0.00991176	0.382536	-0.0172	0.4719	-2.5559	4.1063	1.2219
HSD11B1	Corticosteroid 11-beta-dehydrogenase isozyme 1	P28845	Inflammation	0.028663	0.440145	0.0402	0.576475	-2.2934	1.78505	2.13425
HSP90B1	Endoplasmin	P14625	Neurology	0.15513	0.794489	-0.0024	0.561	-1.6679	10.157	4.17074
HSPA1A	Heat shock 70 kDa protein 1A	P0DMV8	Inflammation	-0.0156931	0.794466	-0.0734	1.04585	-2.36605	3.76735	1.98762
HSPB1	Heat shock protein beta-1	P04792	Cardiometabolic	-0.174262	0.786022	-0.0282	1.01683	-3.99855	1.6803	3.30727
HSPB6	Heat shock protein beta-6	O14558	Oncology	-0.0732504	0.48254	-0.1052	0.61205	-1.5761	3.1145	1.2219
HSPG2	Basement membrane-specific heparan sulfate proteoglycan core protein	P98160	Cardiometabolic	-0.0464669	0.276549	-0.0502	0.341662	-2.1375	1.38475	2.52525
HTRA2	Serine protease HTRA2, mitochondrial	O43464	Oncology	-0.00441739	0.690339	-0.036025	0.9426	-2.59655	2.7549	1.49886
HYAL1	Hyaluronidase-1	Q12794	Cardiometabolic	-0.0331101	0.254097	-0.033425	0.31245	-2.0804	1.59905	2.99772
HYOU1	Hypoxia up-regulated protein 1	Q9Y4L1	Cardiometabolic	-0.0353106	0.234139	-0.03245	0.303488	-1.08635	0.89705	0.733138
ICA1	Islet cell autoantigen 1	Q05084	Inflammation	0.0227841	0.886341	-0.022975	1.178	-2.95865	3.82335	3.74715
ICAM1	Intercellular adhesion molecule 1	P05362	Cardiometabolic	-0.0646134	0.313407	-0.072	0.38855	-2.653	2.3548	2.26458
ICAM2	Intercellular adhesion molecule 2	P13598	Cardiometabolic	-0.051287	0.350136	-0.0162	0.46435	-1.3688	1.7704	0.733138
ICAM3	Intercellular adhesion molecule 3	P32942	Cardiometabolic	-0.0229056	0.28016	-0.0257	0.3418	-1.3769	1.8193	0.733138
ICAM4	Intercellular adhesion molecule 4	Q14773	Inflammation	-0.0638437	0.585298	-0.0082	0.7457	-2.0775	2.3983	2.13425
ICAM5	Intercellular adhesion molecule 5	Q9UMF0	Cardiometabolic	-0.060356	0.498751	-0.0341	0.644975	-2.3025	2.51685	1.77582
ICOSLG	ICOS ligand	O75144	Oncology	-0.00169368	0.211821	0	0.271125	-1.0041	1.309	2.32975
IDI2	Isopentenyl-diphosphate delta-isomerase 2	Q9BXS1	Neurology	0.00529692	0.534412	-0.0296	0.613	-1.9512	5.2514	3.86119
IDS	Iduronate 2-sulfatase	P22304	Inflammation	-0.00233274	0.100889	0.0031	0.1043	-1.24385	0.9728	0.977517
IDUA	Alpha-L-iduronidase	P35475	Oncology	-0.101916	0.531556	-0.0706	0.69575	-3.36605	1.51415	1.2219
IFNG	Interferon gamma	P01579	Inflammation	-0.0862368	1.27934	-0.0526	1.3236	-8.6312	7.9267	3.74715
IFNGR1	Interferon gamma receptor 1	P15260	Inflammation	-0.017259	0.224392	-0.01555	0.285637	-0.98195	3.4446	1.84099
IFNGR2	Interferon gamma receptor 2	P38484	Neurology	0.0882952	0.574312	-0.061225	0.79515	-1.2921	2.5652	2.47638
IFNL1	Interferon lambda-1	Q8IU54	Neurology	-0.0243022	0.487143	-0.02755	0.552525	-2.14455	5.59145	3.86119
IFNLR1	Interferon lambda receptor 1	Q8IU57	Inflammation	-0.0274823	0.448217	-0.0441	0.451987	-1.6519	5.6878	2.13425
IGF1R	Insulin-like growth factor 1 receptor	P08069	Oncology	-0.027431	0.238818	-0.02805	0.297475	-1.05865	2.36365	2.32975
IGF2R	Cation-independent mannose-6-phosphate receptor	P11717	Neurology	-0.0368163	0.263351	-0.03745	0.33785	-1.6797	1.2726	2.03649
IGFBP1	Insulin-like growth factor-binding protein 1	P08833	Cardiometabolic	-0.0089058	1.51426	0.019175	2.1178	-5.0816	4.47635	0.847181
IGFBP2	Insulin-like growth factor-binding protein 2	P18065	Cardiometabolic	-0.0685858	0.759884	-0.0014	1.04195	-2.6612	2.07495	0.896057
IGFBP3	Insulin-like growth factor-binding protein 3	P17936	Cardiometabolic	-0.0177044	0.301761	0.0021	0.3806	-2.4458	1.0623	1.64549
IGFBP4	Insulin-like growth factor-binding protein 4	P22692	Neurology	-0.105081	0.428455	-0.122075	0.53455	-2.73535	2.7529	3.25839
IGFBP6	Insulin-like growth factor-binding protein 6	P24592	Cardiometabolic	-0.0265819	0.345791	-0.0343	0.4571	-2.8469	1.9278	2.28087
IGFBP7	Insulin-like growth factor-binding protein 7	Q16270	Cardiometabolic	-0.0534766	0.319752	-0.0539	0.3883	-1.9423	2.9933	0.733138
IGFBPL1	Insulin-like growth factor-binding protein-like 1	Q8WX77	Cardiometabolic	-0.0555122	0.359656	-0.0556	0.457913	-1.4834	2.32955	1.77582
IGSF3	Immunoglobulin superfamily member 3	O75054	Oncology	-0.0322826	0.384627	-0.0689	0.415875	-1.2574	5.2304	2.32975
IGSF8	Immunoglobulin superfamily member 8	Q969P0	Cardiometabolic	-0.0545461	0.324581	-0.0653	0.406475	-2.0679	1.8504	1.77582
IKBKG	NF-kappa-B essential modulator	Q9Y6K9	Inflammation	-0.0390694	1.07644	-0.0121	1.42745	-4.0674	3.805	2.13425
IKZF2	Zinc finger protein Helios	Q9UKS7	Oncology	0.250363	1.05229	0.0029	0.66955	-2.4997	10.0821	3.87748
IL10	Interleukin-10	P22301	Inflammation	0.0328868	0.894962	-0.0295	0.87515	-4.3856	9.8668	3.74715
IL10RA	Interleukin-10 receptor subunit alpha	Q13651	Inflammation	0.0756827	0.647682	-0.030425	0.477175	-1.3713	7.5178	3.74715
IL10RB	Interleukin-10 receptor subunit beta	Q08334	Inflammation	-0.0540217	0.301569	-0.05375	0.385512	-1.83255	1.62385	1.84099
IL11	Interleukin-11	P20809	Inflammation	0.0904261	0.734062	-0.00585	0.6356	-1.988	8.8943	3.74715
IL12A_IL12B	Interleukin-12	P29459_P29460	Oncology	-0.0527085	0.826122	-0.0846	1.07975	-3.9304	3.8899	2.32975
IL12B	Interleukin-12 subunit beta	P29460	Inflammation	-0.0604444	0.596683	-0.0604472	0.78505	-4.12995	2.23245	0.977517
IL12RB1	Interleukin-12 receptor subunit beta-1	P42701	Inflammation	-0.0419583	0.419294	-0.0404	0.5322	-2.0546	3.4743	3.74715
IL13	Interleukin-13	P35225	Inflammation	0.0648591	0.54952	0	0.42315	-1.9656	6.555	3.74715
IL13RA1	Interleukin-13 receptor subunit alpha-1	P78552	Oncology	-0.0217324	0.25294	-0.0334	0.32215	-3.2136	1.3333	3.6494
IL15	Interleukin-15	P40933	Inflammation	-0.0371622	0.3494	-0.03765	0.435862	-2.36315	2.18955	2.13425
IL15RA	Interleukin-15 receptor subunit alpha	Q13261	Inflammation	-0.0488684	0.392389	-0.034725	0.493325	-2.1479	2.9141	3.74715
IL16	Pro-interleukin-16	Q14005	Inflammation	-0.0780238	0.477807	-0.0817	0.5339	-2.53095	3.4502	0.977517
IL17A	Interleukin-17A	Q16552	Inflammation	0.0306476	0.469256	-0.01725	0.455688	-1.2049	5.1331	4.0567
IL17C	Interleukin-17C	Q9P0M4	Inflammation	0.0222787	0.749438	-0.058075	0.862425	-2.11315	6.8653	3.74715
IL17D	Interleukin-17D	Q8TAD2	Inflammation	-0.034036	0.400813	-0.05335	0.41305	-1.4211	6.4965	3.74715
IL17F	Interleukin-17F	Q96PD4	Inflammation	0.170545	0.896598	-0.01725	0.71765	-1.6794	8.8463	3.74715
IL17RA	Interleukin-17 receptor A	Q96F46	Neurology	-0.0561693	0.485883	-0.01755	0.634525	-1.8411	3.36995	2.03649
IL17RB	Interleukin-17 receptor B	Q9NRM6	Inflammation	0.00189834	0.597363	0	0.7783	-2.8996	2.1397	3.71457
IL18	Interleukin-18	Q14116	Inflammation	-0.0681146	0.523013	-0.08785	0.65625	-2.4032	3.5181	2.54154
IL18BP	Interleukin-18-binding protein	O95998	Cardiometabolic	-0.0582209	0.322737	-0.0654	0.393525	-2.7001	2.18725	1.64549
IL18R1	Interleukin-18 receptor 1	Q13478	Inflammation	-0.0673176	0.376435	-0.08045	0.5104	-1.5171	2.58495	0.977517
IL18RAP	Interleukin-18 receptor accessory protein	O95256	Neurology	0.476797	1.94425	0.10405	2.59021	-3.40355	8.0718	3.33985
IL19	Interleukin-19	Q9UHD0	Cardiometabolic	-0.0301903	0.752059	-0.1156	0.948925	-2.1342	4.3301	4.38254
IL1A	Interleukin-1 alpha	P01583	Inflammation	0.0657442	0.607457	-0.00825	0.462	-2.5272	9.3129	3.74715
IL1B	Interleukin-1 beta	P01584	Inflammation	0.020292	0.602186	-0.0374	0.6656	-2.4404	4.85645	4.18703
IL1R1	Interleukin-1 receptor type 1	P14778	Neurology	-0.0219027	0.238011	-0.0184	0.296187	-0.98255	3.1284	2.16683
IL1R2	Interleukin-1 receptor type 2	P27930	Inflammation	-0.00953938	0.21876	-0.00425	0.2751	-1.4478	1.45175	2.49267
IL1RAP	Interleukin-1 receptor accessory protein	Q9NPH3	Neurology	0.12815	0.516501	0.03385	0.7416	-1.28075	2.08885	2.03649
IL1RL1	Interleukin-1 receptor-like 1	Q01638	Cardiometabolic	-0.0429552	0.555471	-0.0286	0.7289	-3.5471	2.3169	0.993809
IL1RL2	Interleukin-1 receptor-like 2	Q9HB29	Inflammation	-0.0491522	0.443542	-0.0358	0.573	-2.22	1.5171	3.74715
IL1RN	Interleukin-1 receptor antagonist protein	P18510	Inflammation	-0.0728641	0.618992	-0.1499	0.72775	-1.60335	4.26835	2.34604
IL2	Interleukin-2	P60568	Inflammation	-0.0223375	0.3541	-0.0047	0.45655	-1.5662	4.178	3.74715
IL20	Interleukin-20	Q9NYY1	Inflammation	0.0500854	0.563869	-0.00445	0.505225	-1.80565	7.36565	3.74715
IL20RA	Interleukin-20 receptor subunit alpha	Q9UHF4	Inflammation	0.0509774	0.538538	-0.00585	0.44555	-1.4357	9.0822	3.74715
IL22RA1	Interleukin-22 receptor subunit alpha-1	Q8N6P7	Inflammation	0.0193425	0.469928	-0.01275	0.47765	-1.3072	4.9154	3.74715
IL24	Interleukin-24	Q13007	Inflammation	0.0295054	0.54566	0.00015	0.53355	-1.9721	6.437	3.74715
IL2RA	Interleukin-2 receptor subunit alpha	P01589	Cardiometabolic	-0.0620553	0.435566	-0.0813	0.536825	-1.4715	4.3802	2.4275
IL2RB	Interleukin-2 receptor subunit beta	P14784	Inflammation	0.0281012	0.403007	0.0063	0.435975	-1.5039	4.4159	3.74715
IL32	Interleukin-32	P24001	Inflammation	-0.0158618	0.464542	-0.0198	0.548362	-3.5201	4.0492	2.13425
IL33	Interleukin-33	O95760	Inflammation	-0.0218638	0.448806	-0.003725	0.54575	-2.1738	3.58875	3.74715
IL34	Interleukin-34	Q6ZMJ4	Neurology	-0.0342992	0.406165	-0.00175	0.494262	-2.4733	3.6081	3.95894
IL3RA	Interleukin-3 receptor subunit alpha	P26951	Inflammation	-0.00200074	0.366097	-0.011725	0.447025	-1.6792	3.06305	3.74715
IL4	Interleukin-4	P05112	Inflammation	-0.144848	1.03335	0	1.03418	-8.9793	4.9761	3.74715
IL4R	Interleukin-4 receptor subunit alpha	P24394	Inflammation	-0.0488772	0.380607	-0.04915	0.458625	-1.6493	3.24785	2.13425
IL5	Interleukin-5	P05113	Inflammation	0.286517	1.5735	0	1.3835	-7.317	13.2639	3.74715
IL5RA	Interleukin-5 receptor subunit alpha	Q01344	Inflammation	-0.0291634	0.589202	-0.0345	0.759725	-2.1904	3.4594	2.13425
IL6	Interleukin-6	P05231	Oncology	-0.0904063	0.805035	-0.2039	0.899625	-2.1139	7.6921	2.32975
IL6R	Interleukin-6 receptor subunit alpha	P08887	Cardiometabolic	-0.049974	0.388235	-0.02395	0.55445	-2.87395	2.16595	2.37862
IL6ST	Interleukin-6 receptor subunit beta	P40189	Cardiometabolic	-0.0242857	0.191769	-0.0257	0.25385	-0.8886	1.2908	1.77582
IL7	Interleukin-7	P13232	Inflammation	0.00281927	0.722521	-0.0193	0.953725	-2.268	4.2776	2.13425
IL7R	Interleukin-7 receptor subunit alpha	P16871	Neurology	0.019625	0.601669	0.0444	0.778112	-2.4476	2.1642	2.03649
ILKAP	Integrin-linked kinase-associated serine/threonine phosphatase 2C	Q9H0C8	Neurology	-0.0116491	0.640301	-0.034025	0.7801	-2.6325	9.9112	3.91007
IMPA1	Inositol monophosphatase 1	P29218	Neurology	0.0187725	0.669168	-0.0148	0.9262	-1.98275	2.63235	2.47638
ING1	Inhibitor of growth protein 1	Q9UK53	Neurology	-0.00346314	0.505168	-0.02655	0.5528	-1.70185	6.6682	4.00782
INHBC	Inhibin beta C chain	P55103	Neurology	-0.148011	0.506706	-0.0945	0.649563	-2.549	1.6237	2.03649
INPP1	Inositol polyphosphate 1-phosphatase	P49441	Oncology	-0.0072009	0.59724	-0.0293	0.785775	-1.8704	2.8385	2.32975
INPPL1	Phosphatidylinositol 3,4,5-trisphosphate 5-phosphatase 2	O15357	Oncology	-0.0471649	1.12358	-0.03185	1.49887	-3.79835	4.40455	2.32975
IPCEF1	Interactor protein for cytohesin exchange factors 1	Q8WWN9	Neurology	-0.104937	1.01231	-0.0802	1.32185	-4.8592	3.7194	2.59042
IQGAP2	Ras GTPase-activating-like protein IQGAP2	Q13576	Oncology	-0.0164746	0.636267	-0.0481	0.796113	-2.2041	4.4747	2.32975
IRAG2	Inositol 1,4,5-triphosphate receptor associated 2	Q12912	Cardiometabolic	0.143289	1.04117	-0.0483	1.18186	-3.1589	5.2279	3.63311
IRAK1	Interleukin-1 receptor-associated kinase 1	P51617	Inflammation	0.0238895	0.797205	-0.0289	1.05275	-2.2674	4.1651	3.74715
IRAK4	Interleukin-1 receptor-associated kinase 4	Q9NWZ3	Inflammation	-0.152458	1.16785	-0.0461	1.6112	-4.593	3.0093	2.13425
ISLR2	Immunoglobulin superfamily containing leucine-rich repeat protein 2	Q6UXK2	Neurology	-0.0100621	0.40974	-0.0068	0.52525	-1.4574	3.3628	5.91398
ISM1	Isthmin-1	B1AKI9	Inflammation	-0.0729209	0.446874	-0.0588	0.5676	-1.9243	5.6185	2.13425
ITGA11	Integrin alpha-11	Q9UKX5	Inflammation	0.0182751	0.380701	0.0207	0.480125	-1.6562	3.42555	2.13425
ITGA5	Integrin alpha-5	P08648	Neurology	-0.0549637	0.283743	-0.05445	0.367975	-1.6876	1.39285	2.03649
ITGA6	Integrin alpha-6	P23229	Inflammation	0.0546025	0.578172	-0.00605	0.6914	-2.05895	4.76875	2.13425
ITGAM	Integrin alpha-M	P11215	Neurology	0.000945393	0.359525	-0.00915	0.455525	-1.24745	2.9392	2.03649
ITGAV	Integrin alpha-V	P06756	Oncology	-0.00580703	0.19215	0.0012	0.255812	-0.72715	0.72385	1.2219
ITGB1	Integrin beta-1	P05556	Cardiometabolic	-0.0115217	0.245766	-0.012425	0.303175	-2.21655	3.11125	2.11795
ITGB1BP1	Integrin beta-1-binding protein 1	O14713	Oncology	-0.0104939	0.463334	0	0.56255	-2.0224	4.5726	3.87748
ITGB1BP2	Integrin beta-1-binding protein 2	Q9UKP3	Cardiometabolic	-0.113782	1.22127	-0.02585	1.6107	-6.0193	4.15685	3.63311
ITGB2	Integrin beta-2	P05107	Cardiometabolic	-0.0231585	0.314964	-0.0278	0.409438	-1.166	1.7534	2.36233
ITGB5	Integrin beta-5	P18084	Oncology	-0.000704697	0.426195	-0.01895	0.52315	-1.45105	2.8476	1.49886
ITGB6	Integrin beta-6	P18564	Inflammation	0.0138248	0.345513	0.015125	0.4605	-1.5231	1.91645	3.74715
ITGB7	Integrin beta-7	P26010	Oncology	-0.00230997	0.51291	-0.0348	0.61535	-1.5171	3.68045	1.2219
ITIH3	Inter-alpha-trypsin inhibitor heavy chain H3	Q06033	Cardiometabolic	-0.0765175	0.451332	-0.06035	0.590225	-3.23035	1.67125	1.64549
ITM2A	Integral membrane protein 2A	O43736	Inflammation	-0.00243974	0.685022	-0.0133	0.905925	-2.4075	4.587	2.13425
IVD	Isovaleryl-CoA dehydrogenase, mitochondrial	P26440	Neurology	0.00101863	0.570834	-0.01025	0.588287	-2.6973	5.7353	3.86119
JAM2	Junctional adhesion molecule B	P57087	Neurology	-0.0389571	0.275535	-0.0389535	0.3537	-1.4531	1.52455	0.977517
JCHAIN	Immunoglobulin J chain	P01591	Inflammation	-0.0396259	0.694807	-0.0201	0.844925	-7.7488	5.00265	3.74715
JUN	Transcription factor AP-1	P05412	Inflammation	0.0399418	0.587445	-0.0276	0.46605	-1.2757	7.5904	3.74715
KAZALD1	Kazal-type serine protease inhibitor domain-containing protein 1	Q96I82	Oncology	-0.0352366	0.499837	0.00495	0.570887	-4.1998	1.53505	2.32975
KCNIP4	Kv channel-interacting protein 4	Q6PIL6	Neurology	0.0531928	0.598478	-0.0001	0.4916	-1.6786	7.7442	3.86119
KDR	Vascular endothelial growth factor receptor 2	P35968	Oncology	-0.0228198	0.290195	-0.0067	0.3787	-1.6225	1.8729	1.49886
KEL	Kell blood group glycoprotein	P23276	Neurology	-0.0125539	0.415142	-0.0178	0.531488	-1.77605	2.1333	3.86119
KIFBP	KIF-binding protein	Q96EK5	Oncology	-0.136661	0.926642	-0.04385	1.25844	-3.66385	6.17555	2.32975
KIR2DL3	Killer cell immunoglobulin-like receptor 2DL3	P43628	Oncology	-0.0300057	0.826232	-0.0535	1.0822	-3.1347	4.1039	3.87748
KIR3DL1	Killer cell immunoglobulin-like receptor 3DL1	P43629	Oncology	0.015778	1.35786	0.00095	1.94475	-5.09665	6.84065	3.87748
KIRREL2	Kin of IRRE-like protein 2	Q6UWL6	Neurology	-0.0111373	0.439516	-0.0114	0.55585	-2.4354	5.2289	3.86119
KIT	Mast/stem cell growth factor receptor Kit	P10721	Cardiometabolic	0.0276174	0.332588	0.0242	0.4381	-1.6644	1.25705	1.67807
KITLG	Kit ligand	P21583	Cardiometabolic	-0.0211975	0.398258	-0.00515	0.504975	-2.9017	1.5866	1.77582
KLB	Beta-klotho	Q86Z14	Neurology	-0.0185811	0.836246	-0.0076	1.11055	-3.3386	3.9239	3.86119
KLK1	Kallikrein-1	P06870	Oncology	0.392399	1.40527	-0.03025	1.8589	-4.6802	4.4136	2.50896
KLK10	Kallikrein-10	O43240	Oncology	-0.0252974	0.440555	-0.0287	0.5633	-1.9679	4.5477	1.90616
KLK11	Kallikrein-11	Q9UBX7	Oncology	-0.0185706	0.319758	-0.01675	0.384825	-1.13285	3.8166	2.26458
KLK12	Kallikrein-12	Q9UKR0	Oncology	-0.584464	1.51959	-0.0343	2.82793	-4.58405	4.3056	3.87748
KLK13	Kallikrein-13	Q9UKR3	Oncology	-0.0168131	0.47796	-0.0212	0.608175	-2.0735	3.3704	3.74715
KLK14	Kallikrein-14	Q9P0G3	Oncology	0.00132876	0.535464	-0.00915	0.677837	-2.79035	2.4974	1.2219
KLK4	Kallikrein-4	Q9Y5K2	Oncology	-0.0700863	0.687995	-0.1121	0.90865	-2.5395	5.0883	1.2219
KLK6	Kallikrein-6	Q92876	Oncology	-0.00497025	0.330691	0.00365	0.4248	-1.5292	1.4578	1.66178
KLK8	Kallikrein-8	O60259	Oncology	-0.016303	0.390446	-0.01725	0.4921	-1.43595	1.9191	5.4741
KLRB1	Killer cell lectin-like receptor subfamily B member 1	Q12918	Inflammation	-0.0166478	0.401583	-0.03835	0.5118	-2.18825	1.95385	0.977517
KLRD1	Natural killer cells antigen CD94	Q13241	Inflammation	-0.0537323	0.521678	-0.0665	0.6883	-2.58035	2.782	0.977517
KRT14	Keratin, type I cytoskeletal 14	P02533	Neurology	0.0149067	0.32744	0.00255	0.3398	-1.3041	4.8019	6.19094
KRT18	Keratin, type I cytoskeletal 18	P05783	Oncology	-0.051372	0.950745	-0.1597	1.18225	-4.2734	5.5743	2.32975
KRT19	Keratin, type I cytoskeletal 19	P08727	Inflammation	-0.0265732	0.724792	-0.0911	0.882138	-2.0823	3.9785	2.29717
KRT5	Keratin, type II cytoskeletal 5	P13647	Neurology	0.0704578	0.596641	0.0192	0.715375	-1.9373	4.12815	3.86119
KYAT1	Kynurenine--oxoglutarate transaminase 1	Q16773	Cardiometabolic	-0.0192451	0.626262	-0.034	0.80705	-2.39665	3.4643	1.8247
KYNU	Kynureninase	Q16719	Inflammation	-0.0480047	0.521829	-0.0717	0.6713	-2.43455	2.25225	0.977517
L1CAM	Neural cell adhesion molecule L1	P32004	Oncology	-0.0284065	0.325544	-0.03195	0.4206	-1.473	1.486	1.49886
LACTB2	Endoribonuclease LACTB2	Q53H82	Cardiometabolic	-0.0175859	0.724571	-0.0358	0.981363	-2.6284	3.0713	1.77582
LAG3	Lymphocyte activation gene 3 protein	P18627	Oncology	-0.013807	0.453786	-0.04345	0.531462	-1.5008	5.948	2.32975
LAIR1	Leukocyte-associated immunoglobulin-like receptor 1	Q6GTX8	Inflammation	-0.0902618	0.397297	-0.10885	0.49435	-1.5403	3.82615	2.28087
LAIR2	Leukocyte-associated immunoglobulin-like receptor 2	Q6ISS4	Neurology	-0.177453	1.14028	-0.07525	1.0245	-5.5668	6.2293	2.47638
LAMA4	Laminin subunit alpha-4	Q16363	Inflammation	-0.0225065	0.363674	-0.04005	0.478112	-1.26925	1.80355	1.84099
LAMP2	Lysosome-associated membrane glycoprotein 2	P13473	Neurology	-0.0180017	0.220677	-0.00735	0.286225	-1.5404	1.0478	4.74096
LAMP3	Lysosome-associated membrane glycoprotein 3	Q9UQV4	Inflammation	-0.105084	0.580489	-0.14385	0.7492	-2.2591	2.5349	1.10785
LAP3	Cytosol aminopeptidase	P28838	Inflammation	-0.0415254	0.535817	-0.0428	0.645325	-2.5846	3.8315	3.74715
LAT	Linker for activation of T-cells family member 1	O43561	Inflammation	-0.137871	0.864899	-0.039125	1.15095	-4.10245	2.61965	0.977517
LAT2	Linker for activation of T-cells family member 2	Q9GZY6	Oncology	-0.0169345	1.41445	-0.0495	1.99168	-3.7847	4.6681	2.32975
LAYN	Layilin	Q6UX15	Neurology	-0.0518432	0.352374	-0.0529	0.453025	-1.70105	2.85935	2.623
LBP	Lipopolysaccharide-binding protein	P18428	Cardiometabolic	-0.101596	0.658209	-0.08495	0.792438	-3.5654	5.9525	1.64549
LBR	Delta(14)-sterol reductase LBR	Q14739	Neurology	-0.0283965	0.754387	-0.09475	0.9145	-1.91405	5.50615	0.977517
LCN2	Neutrophil gelatinase-associated lipocalin	P80188	Cardiometabolic	-0.0472901	0.392462	-0.0637	0.494088	-2.47885	3.85765	4.93646
LDLR	Low-density lipoprotein receptor	P01130	Cardiometabolic	-0.0959917	0.623816	-0.0987	0.81575	-2.3507	2.4069	1.64549
LEFTY2	Left-right determination factor 2	O00292	Oncology	-0.036635	0.615515	-0.02395	0.7861	-2.38075	4.35985	1.28706
LEP	Leptin	P41159	Cardiometabolic	-0.318907	1.26358	-0.2784	1.80103	-4.6959	3.3152	1.77582
LEPR	Leptin receptor	P48357	Cardiometabolic	0.0158263	0.362125	0	0.459238	-1.35815	3.1568	1.77582
LGALS1	Galectin-1	P09382	Cardiometabolic	-0.0820852	0.392686	-0.0887	0.496225	-2.3733	2.2927	1.77582
LGALS3	Galectin-3	P17931	Cardiometabolic	-0.0739504	0.340312	-0.06225	0.43735	-1.75475	1.278	1.49886
LGALS4	Galectin-4	P56470	Inflammation	-0.0955977	0.579631	-0.11945	0.7384	-2.0493	3.6275	2.28087
LGALS7_LGALS7B	Galectin-7	P47929	Oncology	0.0124047	0.48349	-0.00335	0.5778	-1.7947	4.44715	2.08537
LGALS8	Galectin-8	O00214	Neurology	0.010427	0.671036	-0.04735	0.87595	-2.2224	2.97385	0.977517
LGALS9	Galectin-9	O00182	Inflammation	-0.0951157	0.35911	-0.110925	0.4495	-1.4545	1.7379	2.28087
LGMN	Legumain	Q99538	Inflammation	-0.037378	0.391041	-0.05195	0.5023	-1.68065	1.50625	1.84099
LHB	Lutropin subunit beta	P01229	Oncology	0.120752	1.00252	-0.04455	1.04757	-2.28935	8.8336	3.87748
LHPP	Phospholysine phosphohistidine inorganic pyrophosphate phosphatase	Q9H008	Inflammation	-0.0167985	0.66567	-0.057175	0.8097	-1.9769	4.0097	2.08537
LIF	Leukemia inhibitory factor	P15018	Neurology	-0.0053975	0.5881	-0.0384	0.5912	-2.788	11.6925	3.86119
LIFR	Leukemia inhibitory factor receptor	P42702	Inflammation	-0.0171426	0.272641	-0.0205	0.331912	-1.0402	3.0432	2.13425
LILRA2	Leukocyte immunoglobulin-like receptor subfamily A member 2	Q8N149	Neurology	-0.0778337	0.42305	-0.0419	0.48595	-3.4761	1.7453	2.03649
LILRA5	Leukocyte immunoglobulin-like receptor subfamily A member 5	A6NI73	Cardiometabolic	-0.0929772	0.367625	-0.0875	0.4876	-1.8306	1.359	1.79211
LILRB1	Leukocyte immunoglobulin-like receptor subfamily B member 1	Q8NHL6	Cardiometabolic	-0.0534022	0.313952	-0.0467	0.401338	-1.67355	2.04655	0.733138
LILRB2	Leukocyte immunoglobulin-like receptor subfamily B member 2	Q8N423	Cardiometabolic	-0.0900628	0.385005	-0.0475	0.475725	-2.1856	1.4879	1.15673
LILRB4	Leukocyte immunoglobulin-like receptor subfamily B member 4	Q8NHJ6	Inflammation	-0.0871121	0.484105	-0.10805	0.630225	-1.7614	2.138	3.74715
LILRB5	Leukocyte immunoglobulin-like receptor subfamily B member 5	O75023	Cardiometabolic	-0.196198	0.802623	-0.037	0.9303	-2.9165	1.5383	0.733138
LPCAT2	Lysophosphatidylcholine acyltransferase 2	Q7L5N7	Oncology	0.0114468	0.427348	-0.04075	0.3628	-0.96255	5.72175	2.32975
LPL	Lipoprotein lipase	P06858	Cardiometabolic	-0.0123549	0.6	0.0136	0.822825	-5.2425	1.87985	1.77582
LPO	Lactoperoxidase	P22079	Neurology	-0.0156613	0.644768	-0.032475	0.78375	-3.217	5.00275	5.34376
LRIG1	Leucine-rich repeats and immunoglobulin-like domains protein 1	Q96JA1	Oncology	-0.061322	0.376679	-0.055	0.4792	-1.648	3.2839	1.35223
LRP1	Prolow-density lipoprotein receptor-related protein 1	Q07954	Oncology	-0.00903781	0.310661	-0.0273	0.377375	-1.1629	2.4307	2.32975
LRP11	Low-density lipoprotein receptor-related protein 11	Q86VZ4	Cardiometabolic	-0.0701458	0.381704	-0.07335	0.497188	-1.4517	2.33435	1.77582
LRPAP1	Alpha-2-macroglobulin receptor-associated protein	P30533	Neurology	0.0550674	0.635034	-0.063775	0.5178	-1.2237	3.9574	0.977517
LRRC25	Leucine-rich repeat-containing protein 25	Q8N386	Oncology	-0.0456735	0.435841	-0.0676	0.528925	-1.62615	6.5569	2.32975
LRRN1	Leucine-rich repeat neuronal protein 1	Q6UXK5	Inflammation	0.0532957	0.428158	0.05605	0.5855	-1.4644	1.5362	3.74715
LSM1	U6 snRNA-associated Sm-like protein LSm1	O15116	Oncology	0.0527763	0.595115	-0.004375	0.60715	-1.7416	5.0632	3.87748
LSP1	Lymphocyte-specific protein 1	P33241	Inflammation	-0.066376	0.463302	-0.0817	0.58015	-1.6839	2.9778	2.13425
LTA	Lymphotoxin-alpha	P01374	Inflammation	-0.0256838	0.451393	0	0.509125	-2.0239	4.5313	2.13425
LTA4H	Leukotriene A-4 hydrolase	P09960	Oncology	0.00894405	0.672808	-0.06595	0.79225	-1.7769	3.201	1.2219
LTBP2	Latent-transforming growth factor beta-binding protein 2	Q14767	Cardiometabolic	-0.0701741	0.386295	-0.0748	0.516675	-1.2722	1.7906	0.733138
LTBP3	Latent-transforming growth factor beta-binding protein 3	Q9NS15	Oncology	-0.0345457	0.614778	-0.1	0.6688	-1.99	6.5572	3.87748
LTBR	Tumor necrosis factor receptor superfamily member 3	P36941	Inflammation	-0.0251761	0.281999	-0.03075	0.35225	-1.1748	1.86295	2.68817
LTO1	Protein LTO1 homolog	Q8WV07	Inflammation	0.0168856	0.465468	-0.000625	0.460375	-1.5933	6.277	3.74715
LXN	Latexin	Q9BS40	Neurology	0.116159	0.822518	-0.00935	0.8938	-2.70205	4.75405	2.93255
LY6D	Lymphocyte antigen 6D	Q14210	Inflammation	-0.0408697	0.383926	-0.0483	0.500875	-1.4493	2.4147	2.57413
LY75	Lymphocyte antigen 75	O60449	Inflammation	-0.0418938	0.42937	-0.0151	0.579025	-2.4848	1.8497	2.13425
LY9	T-lymphocyte surface antigen Ly-9	Q9HBG7	Inflammation	-0.0235596	0.318909	-0.0307	0.398	-1.4834	2.27	2.75334
LY96	Lymphocyte antigen 96	Q9Y6Y9	Neurology	-0.0349174	0.393653	-0.0459	0.4651	-2.2077	3.9777	2.47638
LYAR	Cell growth-regulating nucleolar protein	Q9NX58	Oncology	0.0340397	0.594212	-0.01645	0.54505	-1.8834	7.3562	3.87748
LYN	Tyrosine-protein kinase Lyn	P07948	Oncology	-0.0773392	0.962321	-0.0374	1.361	-3.484	3.4956	2.32975
LYPD1	Ly6/PLAUR domain-containing protein 1	Q8N2G4	Neurology	0.162717	0.710112	0.0007	0.467662	-1.18155	8.7275	3.86119
LYPD3	Ly6/PLAUR domain-containing protein 3	O95274	Oncology	0.0131622	0.380527	0.00665	0.46955	-1.59945	3.48725	2.37862
LYPD8	Ly6/PLAUR domain-containing protein 8	Q6UX82	Oncology	-0.0262043	0.548205	-0.034625	0.600825	-2.5065	9.7314	3.87748
MAD1L1	Mitotic spindle assembly checkpoint protein MAD1	Q9Y6D9	Neurology	-0.0602463	0.517861	-0.1023	0.562512	-1.4118	4.7463	2.75334
MAEA	E3 ubiquitin-protein transferase MAEA	Q7L5Y9	Oncology	0.0155372	0.456108	-0.0159	0.4791	-1.7276	6.82285	3.87748
MAGED1	Melanoma-associated antigen D1	Q9Y5V3	Oncology	0.0180022	0.535487	-0.011	0.6246	-1.6172	5.8035	3.87748
MANF	Mesencephalic astrocyte-derived neurotrophic factor	P55145	Inflammation	-0.26987	1.35482	-0.0304	1.82713	-5.74975	3.8387	1.84099
MANSC1	MANSC domain-containing protein 1	Q9H8J5	Oncology	-0.0189751	0.291705	-0.013525	0.38245	-1.5756	1.6234	1.49886
MAP2K6	Dual specificity mitogen-activated protein kinase kinase 6	P52564	Inflammation	-0.0581501	1.1315	-0.0136	1.63155	-4.8611	3.2612	2.13425
MAP3K5	Mitogen-activated protein kinase kinase kinase 5	Q99683	Oncology	0.0940554	1.16268	-0.019175	1.5129	-3.72695	6.803	3.87748
MAP4K5	Mitogen-activated protein kinase kinase kinase kinase 5	Q9Y4K4	Neurology	-0.0992948	1.24542	-0.04435	1.74215	-3.76135	3.79715	2.623
MAPK9	Mitogen-activated protein kinase 9	P45984	Inflammation	-0.0388775	0.491437	-0.05455	0.601075	-2.96925	2.898	2.13425
MAPT	Microtubule-associated protein tau	P10636	Neurology	-0.0543224	0.565078	-0.0052	0.684475	-4.0433	3.5521	3.86119
MARCO	Macrophage receptor MARCO	Q9UEW3	Cardiometabolic	-0.0605581	0.299872	-0.0547	0.37745	-1.8035	1.66835	1.77582
MASP1	Mannan-binding lectin serine protease 1	P48740	Neurology	-0.0294083	0.264998	-0.0164	0.334888	-1.2295	1.1397	2.623
MATN2	Matrilin-2	O00339	Inflammation	-0.0434986	0.32488	-0.0415	0.4229	-1.2688	1.8131	2.11795
MATN3	Matrilin-3	O15232	Neurology	-0.00123187	0.338707	-0.001	0.43945	-1.6399	1.9363	2.59042
MAVS	Mitochondrial antiviral-signaling protein	Q7Z434	Oncology	0.0372837	1.05618	-0.0362	1.4427	-2.7422	4.5466	3.87748
MAX	Protein max	P61244	Neurology	-0.0247662	1.14562	-0.03915	1.61365	-4.49335	4.18215	3.86119
MB	Myoglobin	P02144	Cardiometabolic	-0.0111694	0.66149	-0.0696	0.827825	-1.8921	5.1668	0.733138
MCAM	Cell surface glycoprotein MUC18	P43121	Cardiometabolic	-0.0126244	0.382193	-0.01675	0.48215	-3.1268	2.3751	1.64549
MCFD2	Multiple coagulation factor deficiency protein 2	Q8NI22	Cardiometabolic	-0.0181738	0.485813	-0.03345	0.6563	-1.63365	1.99295	2.6393
MDGA1	MAM domain-containing glycosylphosphatidylinositol anchor protein 1	Q8NFP4	Neurology	-0.0918549	0.780179	-0.0107	1.07805	-3.9721	3.9314	2.47638
MDK	Midkine	P21741	Oncology	-0.0405899	0.563926	-0.0871	0.6893	-2.1478	5.6991	2.24829
MED18	Mediator of RNA polymerase II transcription subunit 18	Q9BUE0	Oncology	-0.0455587	0.841696	-0.0195	1.16435	-2.7406	2.83015	3.87748
MEGF10	Multiple epidermal growth factor-like domains protein 10	Q96KG7	Inflammation	0.00042104	0.445466	-0.0021	0.58105	-1.6423	1.76615	2.28087
MEGF9	Multiple epidermal growth factor-like domains protein 9	Q9H1U4	Cardiometabolic	-0.0195237	0.232906	-0.0227	0.288525	-0.9903	1.3768	0.993809
MEP1B	Meprin A subunit beta	Q16820	Cardiometabolic	-0.220287	1.31447	0.0147	1.67635	-4.2359	2.9969	1.77582
MEPE	Matrix extracellular phosphoglycoprotein	Q9NQ76	Inflammation	-0.00171756	0.280832	0.0192	0.3382	-2.4638	1.6907	2.28087
MERTK	Tyrosine-protein kinase Mer	Q12866	Inflammation	-0.0393602	0.287723	-0.03735	0.36605	-1.32935	1.68335	0.977517
MESD	LRP chaperone MESD	Q14696	Neurology	-0.0696353	1.33812	-0.05895	1.87679	-3.9537	4.2102	2.03649
MET	Hepatocyte growth factor receptor	P08581	Cardiometabolic	0.00756514	0.227043	0.00415	0.30245	-1.54295	1.07455	1.87357
METAP1	Methionine aminopeptidase 1	P53582	Neurology	0.0106855	0.352416	-0.0038	0.3853	-1.23205	5.82545	3.86119
METAP1D	Methionine aminopeptidase 1D, mitochondrial	Q6UB28	Inflammation	-0.0242268	0.932116	-0.0415	1.25924	-2.9717	4.1591	2.13425
METAP2	Methionine aminopeptidase 2	P50579	Oncology	-0.080507	0.653695	-0.04465	0.875563	-4.45295	1.80445	1.28706
MFAP3	Microfibril-associated glycoprotein 3	P55082	Cardiometabolic	0.0504395	0.554495	-0.00115	0.513312	-1.6555	6.5128	3.63311
MFAP5	Microfibrillar-associated protein 5	Q13361	Cardiometabolic	-0.0727438	0.478695	-0.0648	0.61425	-2.5714	1.7274	0.733138
MFGE8	Lactadherin	Q08431	Neurology	-0.0236195	0.47803	-0.0425	0.606038	-2.2595	2.2622	2.03649
MGLL	Monoglyceride lipase	Q99685	Inflammation	-0.112904	0.981926	-0.0191	1.2996	-3.8235	2.45715	2.0202
MGMT	Methylated-DNA--protein-cysteine methyltransferase	P16455	Inflammation	-0.20798	1.37525	-0.0137	1.8544	-5.94265	3.0161	2.13425
MIA	Melanoma-derived growth regulatory protein	Q16674	Oncology	0.0118851	0.397888	-0.0223	0.4711	-1.7672	3.79585	1.49886
MICB_MICA	MHC class I polypeptide-related sequence A_MHC class I polypeptide-related sequence B	Q29980_Q29983	Inflammation	-0.557399	1.69216	-0.0453	1.11858	-7.5744	2.0635	2.13425
MIF	Macrophage migration inhibitory factor	P14174	Neurology	-0.0832394	0.761976	-0.05405	1.03828	-2.9007	2.37385	2.19941
MILR1	Allergin-1	Q7Z6M3	Inflammation	-0.0232369	0.551318	-0.044025	0.724575	-2.032	4.3127	3.74715
MITD1	MIT domain-containing protein 1	Q8WV92	Neurology	-0.107272	1.08449	-0.0404	1.45105	-3.89185	3.1761	2.47638
MLN	Promotilin	P12872	Inflammation	-0.151707	1.07033	-0.1256	1.4646	-3.69155	3.21785	2.13425
MME	Neprilysin	P08473	Oncology	0.0706934	0.909422	-0.07345	1.20871	-2.3118	3.598	2.32975
MMP1	Interstitial collagenase	P03956	Inflammation	-0.129894	0.996403	-0.0867	1.37557	-3.5797	2.4167	5.39264
MMP10	Stromelysin-2	P09238	Inflammation	0.0161051	0.659003	-0.0381	0.776338	-2.9329	4.2027	2.39492
MMP12	Macrophage metalloelastase	P39900	Oncology	-0.13162	0.590194	-0.14305	0.7285	-2.4356	3.3473	1.8247
MMP13	Collagenase 3	P45452	Neurology	-0.0189909	0.36763	-0.012	0.465825	-1.36465	3.7493	3.86119
MMP3	Stromelysin-1	P08254	Neurology	0.0150435	0.677565	-0.0074	0.9865	-1.9986	4.9856	2.03649
MMP7	Matrilysin	P09237	Cardiometabolic	-0.161311	0.589027	-0.106025	0.6431	-3.95275	2.52795	3.74715
MMP8	Neutrophil collagenase	P22894	Neurology	-0.0863441	0.799001	-0.1027	0.972475	-5.687	4.5186	1.09156
MMP9	Matrix metalloproteinase-9	P14780	Neurology	-0.107991	0.682687	-0.09585	0.88505	-2.75625	2.70765	2.18312
MNDA	Myeloid cell nuclear differentiation antigen	P41218	Cardiometabolic	0.0098858	1.11584	-0.121325	1.31305	-3.26215	7.22715	2.28087
MOG	Myelin-oligodendrocyte glycoprotein	Q16653	Oncology	-0.0144943	0.367631	-0.0044	0.487125	-1.5782	1.7305	1.2219
MPHOSPH8	M-phase phosphoprotein 8	Q99549	Cardiometabolic	0.0173983	0.828549	-0.03875	1.06763	-2.6934	4.1808	3.63311
MPI	Mannose-6-phosphate isomerase	P34949	Oncology	-0.0330645	0.947123	-0.0609	1.29605	-2.94735	3.4427	2.32975
MPIG6B	Megakaryocyte and platelet inhibitory receptor G6b	O95866	Inflammation	-0.183665	0.871989	-0.014425	1.09665	-4.0983	2.4231	2.0202
MPO	Myeloperoxidase	P05164	Neurology	-0.0595574	0.509692	-0.0819	0.593425	-2.359	3.5957	2.03649
MRPL46	39S ribosomal protein L46, mitochondrial	Q9H2W6	Neurology	0.010324	0.31006	-0.0002	0.334325	-1.2897	4.6076	3.86119
MSLN	Mesothelin	Q13421	Oncology	-0.0209491	0.592386	-0.076425	0.7128	-1.96055	3.51425	2.54154
MSMB	Beta-microseminoprotein	P08118	Cardiometabolic	-0.120573	0.827753	-0.054	1.02491	-3.74185	4.46785	1.90616
MSR1	Macrophage scavenger receptor types I and II	P21757	Neurology	-0.146906	0.540762	-0.14	0.6493	-6.8932	3.3596	0.977517
MSRA	Mitochondrial peptide methionine sulfoxide reductase	Q9UJ68	Oncology	-0.0576429	0.814696	-0.0428	1.12115	-3.0561	2.9139	1.49886
MSTN	Growth/differentiation factor 8	O14793	Cardiometabolic	0.0223661	0.629739	0.0127	0.81555	-2.3201	5.7404	3.63311
MTPN	Myotrophin	P58546	Cardiometabolic	0.0183733	0.346719	-0.0008	0.339925	-1.24	4.7392	3.63311
MUC13	Mucin-13	Q9H3R2	Neurology	-0.0747852	0.534415	-0.0612	0.679575	-2.4961	3.373	3.86119
MUC16	Mucin-16	Q8WXI7	Oncology	-0.558111	2.20292	0.00195	1.99992	-7.11045	7.60435	2.32975
MVK	Mevalonate kinase	Q03426	Inflammation	-0.0544161	0.88033	-0.1095	1.14627	-2.6242	5.2762	3.74715
MYO9B	Unconventional myosin-IXb	Q13459	Inflammation	0.101504	0.75748	-0.01145	0.833925	-2.09725	5.8526	3.74715
MYOC	Myocilin	Q99972	Neurology	-0.0428903	0.519801	-0.0196	0.665975	-5.5175	1.9469	2.03649
MZB1	Marginal zone B- and B1-cell-specific protein	Q8WU39	Inflammation	-0.0655061	0.546076	-0.08555	0.696425	-1.9378	2.8808	1.93874
MZT1	Mitotic-spindle organizing protein 1	Q08AG7	Oncology	0.069435	0.61249	-0.01635	0.675725	-1.4849	7.0078	3.87748
NAAA	N-acylethanolamine-hydrolyzing acid amidase	Q02083	Neurology	0.0217154	0.655795	-0.018	0.81745	-2.0394	4.2177	2.98143
NADK	NAD kinase	O95544	Cardiometabolic	-0.0706981	0.617308	-0.1175	0.717125	-2.3929	4.6168	1.77582
NAMPT	Nicotinamide phosphoribosyltransferase	P43490	Oncology	0.0102438	0.593667	-0.0365	0.56335	-2.03125	5.87395	3.87748
NBL1	Neuroblastoma suppressor of tumorigenicity 1	P41271	Oncology	-0.0355664	0.279786	-0.035475	0.35325	-1.37015	1.6982	1.49886
NBN	Nibrin	O60934	Inflammation	0.00978147	0.58304	-0.0489	0.572325	-1.59875	6.6988	3.74715
NCAM1	Neural cell adhesion molecule 1	P13591	Cardiometabolic	0.0155561	0.355549	0.0038	0.44075	-2.5188	1.9746	1.64549
NCAM2	Neural cell adhesion molecule 2	O15394	Neurology	0.0258359	0.311534	0.01885	0.414812	-1.2682	1.6674	2.03649
NCAN	Neurocan core protein	O14594	Neurology	0.0481007	0.446159	0.05435	0.5925	-1.7601	1.7123	0.977517
NCF2	Neutrophil cytosol factor 2	P19878	Inflammation	-0.019767	0.960914	-0.1249	1.1235	-2.76315	6.31345	2.232
NCK2	Cytoplasmic protein NCK2	O43639	Inflammation	-0.0599727	1.17653	-0.0404	1.61016	-3.7279	4.128	1.84099
NCLN	Nicalin	Q969V3	Inflammation	0.0937357	0.597683	-0.002	0.38215	-1.31405	8.70075	3.74715
NCR1	Natural cytotoxicity triggering receptor 1	O76036	Inflammation	-0.0273529	0.381117	-0.01785	0.4979	-2.28535	2.48855	2.4275
NCS1	Neuronal calcium sensor 1	P62166	Oncology	-0.0591754	0.342467	-0.0426	0.45115	-1.3022	1.5551	1.2219
NDRG1	Protein NDRG1	Q92597	Neurology	0.0948811	0.741272	-0.0317	0.5711	-1.95315	8.14535	3.86119
NDUFS6	NADH dehydrogenase [ubiquinone] iron-sulfur protein 6, mitochondrial	O75380	Oncology	0.0405169	0.903988	-0.048725	0.860425	-3.1654	11.2624	3.87748
NECTIN2	Nectin-2	Q92692	Cardiometabolic	-0.0546788	0.29518	-0.0636	0.38385	-1.1447	1.3746	1.79211
NECTIN4	Nectin-4	Q96NY8	Oncology	-0.0158803	0.309013	-0.02335	0.38965	-1.06585	2.54025	1.49886
NEFL	Neurofilament light polypeptide	P07196	Neurology	-0.0789636	0.523649	-0.0781	0.6407	-2.165	5.0327	4.08928
NELL1	Protein kinase C-binding protein NELL1	Q92832	Oncology	0.0565976	0.444176	0.0454	0.57285	-1.8494	3.31715	1.49886
NELL2	Protein kinase C-binding protein NELL2	Q99435	Inflammation	0.0137264	0.313651	-0.0002	0.39565	-1.628	2.0579	1.84099
NFASC	Neurofascin	O94856	Inflammation	-0.0455432	0.304943	-0.0501	0.3875	-1.2542	1.48825	0.977517
NFATC1	Nuclear factor of activated T-cells, cytoplasmic 1	O95644	Inflammation	-0.00743965	1.13542	-0.0062	1.5028	-3.22625	4.93155	2.13425
NFATC3	Nuclear factor of activated T-cells, cytoplasmic 3	Q12968	Inflammation	0.099657	0.658188	-0.01945	0.8369	-1.5585	5.0076	3.74715
NFKBIE	NF-kappa-B inhibitor epsilon	O00221	Oncology	-0.0115753	0.544489	-0.0462	0.6828	-2.07275	4.11465	3.87748
NGF	Beta-nerve growth factor	P01138	Neurology	-0.00767541	0.137933	-0.00205	0.1562	-1.0289	2.3162	2.47638
NID1	Nidogen-1	P14543	Cardiometabolic	-0.0305104	0.425495	-0.040025	0.5545	-2.59005	2.42025	1.88987
NID2	Nidogen-2	Q14112	Neurology	0.013245	0.828838	-0.0305	1.13536	-2.2811	4.51325	2.03649
NINJ1	Ninjurin-1	Q92982	Oncology	0.0748736	0.631556	-0.02395	0.48095	-1.41325	9.01705	3.87748
NME3	Nucleoside diphosphate kinase 3	Q13232	Inflammation	0.00725082	0.271153	-0.0058	0.28025	-1.479	2.7083	2.11795
NMNAT1	Nicotinamide/nicotinic acid mononucleotide adenylyltransferase 1	Q9HAN9	Neurology	-0.0340973	0.808406	-0.0914	0.9056	-2.7987	6.3319	2.47638
NOMO1	Nodal modulator 1	Q15155	Neurology	-0.0514097	0.279639	-0.04525	0.35915	-1.35735	3.20505	2.03649
NOS1	Nitric oxide synthase, brain	P29475	Neurology	-0.0392938	0.625536	-0.063	0.739025	-3.9431	5.46785	3.86119
NOS3	Nitric oxide synthase, endothelial	P29474	Neurology	-0.0600653	0.574612	-0.0944	0.661013	-2.0249	6.53755	3.86119
NOTCH1	Neurogenic locus notch homolog protein 1	P46531	Cardiometabolic	-0.01192	0.173456	-0.01515	0.2176	-0.92255	0.99495	0.733138
NOTCH3	Neurogenic locus notch homolog protein 3	Q9UM47	Cardiometabolic	-0.031119	0.387358	-0.0338	0.4997	-1.60185	1.5588	0.733138
NPDC1	Neural proliferation differentiation and control protein 1	Q9NQX5	Cardiometabolic	-0.0578106	0.312026	-0.0675	0.4001	-1.2994	1.6909	1.77582
NPM1	Nucleophosmin	P06748	Neurology	0.000312787	0.707929	-0.0434	0.823875	-2.1899	5.2256	73.7537
NPPB	Natriuretic peptides B	P16860	Cardiometabolic	-0.196085	1.46229	-0.1138	1.53561	-8.4863	6.8396	3.63311
NPPC	C-type natriuretic peptide	P23582	Inflammation	0.0121606	0.555348	-0.0223	0.698025	-2.0761	4.6862	2.13425
NPTN	Neuroplastin	Q9Y639	Oncology	0.154027	0.860931	-0.00105	0.68285	-2.1272	8.3018	3.87748
NPTX1	Neuronal pentraxin-1	Q15818	Neurology	-0.00487988	0.449662	-0.0155	0.57185	-1.6196	2.2984	2.03649
NPTXR	Neuronal pentraxin receptor	O95502	Cardiometabolic	0.0390613	0.377608	0.01815	0.438138	-1.3485	2.9702	1.77582
NPY	Pro-neuropeptide Y	P01303	Oncology	-0.122786	0.755392	-0.04815	1.00269	-2.82705	2.42645	1.2219
NRCAM	Neuronal cell adhesion molecule	Q92823	Cardiometabolic	-0.0146664	0.302949	-0.02005	0.38915	-1.47315	2.0568	1.77582
NRP1	Neuropilin-1	O14786	Cardiometabolic	-0.026738	0.301252	-0.0195	0.37875	-3.1784	1.50275	1.53144
NRP2	Neuropilin-2	O60462	Neurology	-0.0328749	0.328782	-0.0447	0.393825	-1.8736	3.955	2.03649
NRTN	Neurturin	Q99748	Inflammation	-0.00261633	0.566615	-0.0097	0.59385	-2.23425	5.98105	3.74715
NSFL1C	NSFL1 cofactor p47	Q9UNZ2	Neurology	-0.0576676	0.754276	-0.059125	1.0084	-2.9153	3.394	0.977517
NT5C3A	Cytosolic 5'-nucleotidase 3A	Q9H0P0	Inflammation	-0.0784389	0.982908	-0.00865	1.3197	-3.597	2.7275	2.34604
NT5E	5'-nucleotidase	P21589	Oncology	0.00438057	0.622188	-0.0439	0.6958	-2.1472	4.2257	1.49886
NTF3	Neurotrophin-3	P20783	Inflammation	0.00404914	0.389063	0.0001	0.462425	-1.6826	3.7442	2.13425
NTF4	Neurotrophin-4	P34130	Oncology	0.0478745	0.429448	0	0.3795	-1.2937	7.19635	3.87748
NTPROBNP	N-terminal prohormone of brain natriuretic peptide	NTproBNP	Cardiometabolic	-0.11591	1.09412	-0.1587	1.41114	-3.87665	5.6454	1.77582
NTRK2	BDNF/NT-3 growth factors receptor	Q16620	Cardiometabolic	-0.0308295	0.29131	-0.0279	0.376625	-1.1805	1.67125	1.77582
NTRK3	NT-3 growth factor receptor	Q16288	Neurology	0.0100996	0.252987	0.008	0.33655	-1.2262	1.2163	0.977517
NUB1	NEDD8 ultimate buster 1	Q9Y5A7	Inflammation	0.0151823	0.932756	-0.043	1.2359	-2.9196	5.2795	2.13425
NUCB2	Nucleobindin-2	P80303	Oncology	-0.0385655	0.416524	-0.05855	0.534763	-1.5751	2.01825	1.31965
NUDC	Nuclear migration protein nudC	Q9Y266	Inflammation	-0.0878152	0.728819	-0.0429	0.9834	-3.0121	2.6689	0.977517
NUDT2	Bis(5'-nucleosyl)-tetraphosphatase [asymmetrical]	P50583	Oncology	0.0261042	0.617997	-0.0046	0.773075	-2.00065	4.17695	2.32975
NUDT5	ADP-sugar pyrophosphatase	Q9UKK9	Neurology	-0.0334467	0.5661	-0.0563	0.7683	-1.8738	3.0731	2.03649
NXPH1	Neurexophilin-1	P58417	Neurology	0.00724181	0.423646	0.00325	0.482875	-1.6038	5.8156	3.86119
OBP2B	Odorant-binding protein 2b	Q9NPH6	Neurology	0.0370002	0.842675	0.0633	1.16845	-3.86295	3.58185	2.76963
ODAM	Odontogenic ameloblast-associated protein	A1E959	Neurology	0.101258	0.603844	0.0472	0.61865	-1.9892	8.27585	3.95894
OGFR	Opioid growth factor receptor	Q9NZT2	Oncology	-0.0298845	0.379875	-0.0411	0.4621	-2.1773	2.20405	2.32975
OGN	Mimecan	P20774	Neurology	-0.0960597	0.455504	-0.09095	0.593087	-2.218	2.0972	2.03649
OLR1	Oxidized low-density lipoprotein receptor 1	P78380	Cardiometabolic	-0.0400241	0.648883	-0.0864	0.78975	-2.9678	4.6115	2.80222
OMD	Osteomodulin	Q99983	Inflammation	-0.0118045	0.479688	0.00135	0.614675	-2.89285	1.709	1.84099
OMG	Oligodendrocyte-myelin glycoprotein	P23515	Oncology	0.0606782	0.73903	0.06705	0.981788	-2.8712	2.85745	2.32975
OPTC	Opticin	Q9UBM4	Oncology	0.0164241	0.522823	-0.0091	0.570575	-2.3917	6.3193	2.32975
OSCAR	Osteoclast-associated immunoglobulin-like receptor	Q8IYS5	Inflammation	-0.0723834	0.366012	-0.059925	0.4649	-2.3664	1.8329	2.11795
OSM	Oncostatin-M	P13725	Inflammation	-0.130474	0.801926	-0.13175	1.0264	-2.95605	3.17565	2.68817
OSMR	Oncostatin-M-specific receptor subunit beta	Q99650	Cardiometabolic	-0.0379633	0.230405	-0.038025	0.29735	-2.0375	1.3053	1.53144
OXT	Oxytocin-neurophysin 1	P01178	Neurology	-0.0221681	1.64272	-0.1017	2.3905	-4.14995	5.12605	0.977517
P4HB	Protein disulfide-isomerase	P07237	Oncology	-0.0385656	0.443111	-0.0584	0.598662	-1.3519	2.4136	2.26458
PADI2	Protein-arginine deiminase type-2	Q9Y2J8	Inflammation	0.045026	0.630627	-0.03115	0.542225	-1.60985	9.09335	3.74715
PADI4	Protein-arginine deiminase type-4	Q9UM07	Neurology	0.0361003	0.789611	-0.05135	0.839413	-2.1	6.7291	3.95894
PAEP	Glycodelin	P09466	Neurology	0.732177	1.78442	0.027275	2.1078	-1.87655	7.32905	2.47638
PAG1	Phosphoprotein associated with glycosphingolipid-enriched microdomains 1	Q9NWQ8	Cardiometabolic	-0.0353357	0.612543	-0.06035	0.7771	-2.10015	3.84135	3.63311
PAK4	Serine/threonine-protein kinase PAK 4	O96013	Neurology	0.0606568	0.668776	-0.02305	0.787088	-1.669	5.2974	3.86119
PAM	Peptidyl-glycine alpha-amidating monooxygenase	P19021	Cardiometabolic	-0.0625712	0.306696	-0.03575	0.343525	-2.49715	1.17305	1.05898
PAMR1	Inactive serine protease PAMR1	Q6UXH9	Neurology	-0.0675318	0.329358	-0.054	0.4248	-1.3982	1.7303	2.03649
PAPPA	Pappalysin-1	Q13219	Inflammation	-0.010046	0.549849	-0.00435	0.68875	-2.1624	4.7149	3.74715
PARK7	Parkinson disease protein 7	Q99497	Neurology	-0.0399919	0.58886	-0.03195	0.781887	-2.0868	2.3137	2.03649
PARP1	Poly [ADP-ribose] polymerase 1	P09874	Inflammation	-0.0058814	0.621096	-0.0761	0.567575	-1.3363	6.6959	2.13425
PBLD	Phenazine biosynthesis-like domain-containing protein	P30039	Neurology	0.00511826	0.572367	-0.03485	0.745	-1.56	4.0583	3.86119
PCDH1	Protocadherin-1	Q08174	Inflammation	-0.00201516	0.233248	-0.0129	0.269425	-0.8412	3.28485	1.18931
PCDH17	Protocadherin-17	O14917	Cardiometabolic	0.00389107	0.379643	-0.0081	0.489762	-1.41885	2.6267	1.77582
PCOLCE	Procollagen C-endopeptidase enhancer 1	Q15113	Cardiometabolic	-0.0427724	0.482276	-0.061475	0.5919	-1.57025	1.87195	62.6914
PCSK9	Proprotein convertase subtilisin/kexin type 9	Q8NBP7	Cardiometabolic	-0.0566213	0.448262	-0.0597	0.578125	-3.3853	1.744	0.733138
PDCD1	Programmed cell death protein 1	Q15116	Oncology	-0.019359	0.443418	-0.04405	0.5332	-1.43215	4.26145	1.36852
PDCD1LG2	Programmed cell death 1 ligand 2	Q9BQ51	Oncology	-0.0375576	0.344015	-0.0289	0.447163	-1.5173	2.7012	2.32975
PDCD5	Programmed cell death protein 5	O14737	Neurology	-0.0618525	0.658906	-0.08075	0.8752	-2.3343	3.45145	0.977517
PDCD6	Programmed cell death protein 6	O75340	Cardiometabolic	-0.209361	0.770931	-0.035	0.714638	-5.4474	1.6397	1.77582
PDGFA	Platelet-derived growth factor subunit A	P04085	Cardiometabolic	-0.0797601	0.807395	-0.0584	1.11766	-2.7599	2.5364	0.733138
PDGFB	Platelet-derived growth factor subunit B	P01127	Inflammation	-0.118171	0.96583	-0.0782	1.3191	-3.8081	3.4397	1.84099
PDGFC	Platelet-derived growth factor C	Q9NRA1	Oncology	-0.0224461	0.328213	-0.0183	0.38795	-1.4598	4.4554	3.87748
PDGFRA	Platelet-derived growth factor receptor alpha	P16234	Cardiometabolic	-0.0230229	0.309717	-0.0232	0.401025	-1.3508	3.2623	1.77582
PDGFRB	Platelet-derived growth factor receptor beta	P09619	Cardiometabolic	-0.0491054	0.389304	-0.017	0.512375	-1.435	1.7892	0.733138
PDLIM7	PDZ and LIM domain protein 7	Q9NR12	Inflammation	-0.0180515	1.43823	-0.05185	1.99992	-3.96795	5.05065	1.84099
PDP1	[Pyruvate dehydrogenase [acetyl-transferring]]-phosphatase 1, mitochondrial	Q9P0J1	Oncology	0.0629425	0.586012	-0.00035	0.535375	-1.71005	11.0771	3.87748
PEAR1	Platelet endothelial aggregation receptor 1	Q5VY43	Cardiometabolic	-0.0114841	0.251292	-0.0116	0.314013	-2.67345	0.99085	0.733138
PEBP1	Phosphatidylethanolamine-binding protein 1	P30086	Neurology	-0.0446797	0.652165	-0.0633	0.842662	-2.06	3.5152	2.03649
PECAM1	Platelet endothelial cell adhesion molecule	P16284	Neurology	-0.0178649	0.338316	-0.03105	0.44175	-1.03395	2.5389	2.03649
PFDN2	Prefoldin subunit 2	Q9UHV9	Neurology	0.00321403	0.640611	-0.0147	0.72555	-5.98485	5.7425	3.86119
PFKFB2	6-phosphofructo-2-kinase/fructose-2,6-bisphosphatase 2	O60825	Oncology	-0.0351569	0.858179	-0.034125	1.08235	-4.46955	4.27815	2.41121
PGF	Placenta growth factor	P49763	Inflammation	-0.0489663	0.303566	-0.057175	0.36775	-1.03995	5.76605	0.977517
PGLYRP1	Peptidoglycan recognition protein 1	O75594	Cardiometabolic	-0.0382259	0.461149	-0.0595	0.547238	-2.67245	3.3712	1.15673
PHOSPHO1	Phosphoethanolamine/phosphocholine phosphatase	Q8TCT1	Neurology	-0.0600203	0.34549	-0.0492	0.3962	-2.4553	2.5053	2.47638
PI3	Elafin	P19957	Cardiometabolic	-0.0564621	0.601084	-0.08025	0.732088	-2.0231	4.9745	3.2421
PIGR	Polymeric immunoglobulin receptor	P01833	Neurology	-0.0496006	0.388898	-0.06715	0.46405	-1.91385	2.08495	3.0303
PIK3AP1	Phosphoinositide 3-kinase adapter protein 1	Q6ZUJ8	Inflammation	-0.0382135	0.698388	-0.0458	0.885962	-2.6357	3.76685	2.13425
PIK3IP1	Phosphoinositide-3-kinase-interacting protein 1	Q96FE7	Neurology	-0.0463038	0.277434	-0.0469	0.3523	-1.25875	1.70805	2.03649
PILRA	Paired immunoglobulin-like type 2 receptor alpha	Q9UKJ1	Neurology	-0.11863	0.45441	-0.09045	0.57535	-1.88815	1.51135	2.03649
PILRB	Paired immunoglobulin-like type 2 receptor beta	Q9UKJ0	Cardiometabolic	-0.175793	0.624372	-0.112	0.771725	-2.3658	1.7701	1.77582
PKLR	Pyruvate kinase PKLR	P30613	Inflammation	0.0152422	0.743664	-0.0483	0.914412	-3.299	3.7801	2.16683
PLA2G10	Group 10 secretory phospholipase A2	O15496	Neurology	-0.0266177	0.67508	-0.020025	0.90905	-5.5541	2.4754	2.47638
PLA2G15	Phospholipase A2 group XV	Q8NCC3	Oncology	-0.0391906	0.285283	-0.0439	0.3566	-1.437	2.1815	1.49886
PLA2G1B	Phospholipase A2	P04054	Cardiometabolic	0.0104956	0.457887	0.00205	0.5766	-3.96885	2.74455	0.912349
PLA2G2A	Phospholipase A2, membrane associated	P14555	Cardiometabolic	-0.0210769	0.630165	-0.0808	0.679813	-1.8407	6.4707	2.03649
PLA2G4A	Cytosolic phospholipase A2	P47712	Inflammation	-0.0509934	0.972193	-0.0136	1.33482	-3.3994	3.443	1.84099
PLA2G7	Platelet-activating factor acetylhydrolase	Q13093	Neurology	-0.00813685	0.354442	0.0052	0.464375	-1.7693	1.6913	2.03649
PLAT	Tissue-type plasminogen activator	P00750	Cardiometabolic	-0.152289	0.630689	-0.14985	0.850425	-3.1016	3.7532	0.993809
PLAU	Urokinase-type plasminogen activator	P00749	Neurology	-0.0243959	0.318876	-0.0301	0.384825	-1.3633	6.2219	2.03649
PLAUR	Urokinase plasminogen activator surface receptor	Q03405	Inflammation	-0.0808182	0.292009	-0.08945	0.36285	-1.7753	1.5157	2.80222
PLIN1	Perilipin-1	O60240	Neurology	-0.0216248	0.409087	-0.06275	0.462962	-1.3265	4.0989	3.86119
PLIN3	Perilipin-3	O60664	Cardiometabolic	-0.024133	0.470515	-0.0515	0.607413	-1.51175	2.55515	1.77582
PLPBP	Pyridoxal phosphate homeostasis protein	O94903	Cardiometabolic	-0.0284517	0.751542	-0.03735	1.00028	-2.39455	3.03505	1.77582
PLTP	Phospholipid transfer protein	P55058	Cardiometabolic	-0.00273428	0.412585	0.032475	0.522	-2.34465	1.4215	1.04268
PLXDC1	Plexin domain-containing protein 1	Q8IUK5	Oncology	0.0288132	0.388837	0.00255	0.3574	-1.426	6.3485	3.87748
PLXNA4	Plexin-A4	Q9HCM2	Inflammation	-0.0562105	0.91795	-0.03545	1.27242	-3.5325	2.73605	2.13425
PLXNB2	Plexin-B2	O15031	Cardiometabolic	-0.0462034	0.256698	-0.051	0.33705	-0.95135	1.5142	1.10785
PLXNB3	Plexin-B3	Q9ULL4	Cardiometabolic	-0.00054362	0.525393	-0.03005	0.70215	-3.3505	2.3893	1.93874
PM20D1	N-fatty-acyl-amino acid synthase/hydrolase PM20D1	Q6GTS8	Cardiometabolic	-0.48809	2.09778	0.0501	2.5769	-6.0436	3.2055	2.15054
PMVK	Phosphomevalonate kinase	Q15126	Neurology	-0.333379	1.23232	-0.02135	1.47431	-7.21265	2.13265	4.02411
PNLIPRP2	Pancreatic lipase-related protein 2	P54317	Inflammation	-0.925689	3.32646	0.5015	1.80585	-8.89995	4.10015	2.28087
PNPT1	Polyribonucleotide nucleotidyltransferase 1, mitochondrial	Q8TCS8	Inflammation	0.411719	1.37395	0.0157	1.42893	-2.11105	8.2648	3.74715
PODXL	Podocalyxin	O00592	Oncology	-0.00165138	0.170011	0.0016	0.21985	-0.7933	0.76865	2.32975
PODXL2	Podocalyxin-like protein 2	Q9NZ53	Oncology	0.0186184	0.300447	0.0154	0.38665	-1.41285	1.5717	1.49886
POLR2F	DNA-directed RNA polymerases I, II, and III subunit RPABC2	P61218	Oncology	-0.0412904	0.361704	-0.06625	0.398512	-1.06965	4.04825	2.32975
PON2	Serum paraoxonase/arylesterase 2	Q15165	Cardiometabolic	-0.0460711	0.388113	-0.04015	0.499825	-1.70265	3.31825	3.63311
PON3	Serum paraoxonase/lactonase 3	Q15166	Inflammation	0.0105015	0.325315	0.05315	0.396713	-3.33075	1.0742	1.84099
PPCDC	Phosphopantothenoylcysteine decarboxylase	Q96CD2	Neurology	-0.0164871	0.537541	-0.0376	0.7064	-1.74105	2.4887	0.977517
PPIB	Peptidyl-prolyl cis-trans isomerase B	P23284	Cardiometabolic	-0.127605	1.06499	-0.05105	1.4728	-4.0167	3.1896	1.66178
PPM1A	Protein phosphatase 1A	P35813	Oncology	0.0228326	0.367716	-0.00185	0.37535	-1.1509	4.9439	3.87748
PPME1	Protein phosphatase methylesterase 1	Q9Y570	Oncology	-0.0430412	0.697369	-0.02425	0.870575	-3.39345	2.71925	2.32975
PPP1R12A	Protein phosphatase 1 regulatory subunit 12A	O14974	Oncology	-0.0163021	1.06425	-0.0475	1.3968	-4.56945	5.35215	1.49886
PPP1R2	Protein phosphatase inhibitor 2	P41236	Cardiometabolic	-0.0444062	0.889324	-0.04645	1.20364	-2.865	3.7114	1.77582
PPP1R9B	Neurabin-2	Q96SB3	Inflammation	-0.0157031	1.10723	-0.0531	1.4858	-3.3334	4.0704	0.977517
PPP3R1	Calcineurin subunit B type 1	P63098	Neurology	-0.042863	0.465238	-0.05145	0.61575	-2.18395	2.1097	2.47638
PPY	Pancreatic prohormone	P01298	Oncology	-0.0362144	1.15332	-0.08155	1.58205	-3.7123	4.37895	2.18312
PQBP1	Polyglutamine-binding protein 1	O60828	Oncology	0.00977961	0.631036	-0.0473	0.58435	-1.8765	6.467	3.87748
PRCP	Lysosomal Pro-X carboxypeptidase	P42785	Cardiometabolic	-0.074828	0.366374	-0.0756	0.46045	-3.05915	3.9023	1.75953
PRDX1	Peroxiredoxin-1	Q06830	Neurology	0.135118	1.07099	0.01085	1.26964	-3.3909	6.0166	4.54545
PRDX3	Thioredoxin-dependent peroxide reductase, mitochondrial	P30048	Inflammation	-0.0118249	0.792494	-0.05805	1.02765	-2.6488	4.0569	3.74715
PRDX5	Peroxiredoxin-5, mitochondrial	P30044	Inflammation	-0.157049	0.779371	-0.01855	1.0254	-3.47655	2.10355	0.977517
PRDX6	Peroxiredoxin-6	P30041	Oncology	0.0628946	0.699114	0.02935	0.861675	-2.2314	5.65205	1.2219
PREB	Prolactin regulatory element-binding protein	Q9HCU5	Inflammation	0.00209171	0.325804	-0.01575	0.36965	-1.74825	3.28565	3.74715
PRELP	Prolargin	P51888	Inflammation	-0.0466698	0.243473	-0.03465	0.26225	-2.11375	2.5289	2.28087
PRKAB1	5'-AMP-activated protein kinase subunit beta-1	Q9Y478	Inflammation	0.0481851	0.623934	-0.0169	0.74655	-1.78565	4.5723	3.74715
PRKAR1A	cAMP-dependent protein kinase type I-alpha regulatory subunit	P10644	Cardiometabolic	-0.0589901	0.930031	-0.02485	1.24796	-4.0679	3.56315	1.77582
PRKCQ	Protein kinase C theta type	Q04759	Inflammation	0.0532393	0.50515	-0.00045	0.48685	-1.58375	4.80135	3.74715
PRKRA	Interferon-inducible double-stranded RNA-dependent protein kinase activator A	O75569	Oncology	-0.0138556	0.753751	-0.0504	1.0034	-2.7578	4.8282	3.87748
PRL	Prolactin	P01236	Neurology	0.1338	0.851974	0.060925	1.0172	-5.59915	5.0501	0.977517
PROC	Vitamin K-dependent protein C	P04070	Cardiometabolic	-0.0322098	0.287438	-0.0258	0.36925	-2.4326	1.1122	1.67807
PROK1	Prokineticin-1	P58294	Inflammation	-0.0150531	0.937404	0.0295	1.38898	-2.7678	5.1162	2.13425
PRSS2	Trypsin-2	P07478	Cardiometabolic	-0.0264295	0.541387	-0.04195	0.663425	-3.22325	4.43965	1.64549
PRSS27	Serine protease 27	Q9BQR3	Cardiometabolic	-0.00903836	0.439184	-0.025575	0.58095	-1.37875	2.53085	2.0202
PRSS8	Prostasin	Q16651	Inflammation	-0.0936575	0.476794	-0.11305	0.633125	-1.70875	2.56345	2.49267
PRTFDC1	Phosphoribosyltransferase domain-containing protein 1	Q9NRG1	Neurology	-0.185461	1.24747	-0.04075	1.77392	-4.54125	2.91375	3.86119
PRTG	Protogenin	Q2VWP7	Oncology	0.0061652	0.277923	-0.001	0.34245	-2.2296	1.9746	1.2219
PRTN3	Myeloblastin	P24158	Cardiometabolic	-0.0389452	0.510306	-0.061825	0.6065	-1.975	4.3161	4.10557
PSG1	Pregnancy-specific beta-1-glycoprotein 1	P11464	Neurology	-0.252618	1.27393	-0.09215	1.372	-5.4808	4.9591	2.47638
PSIP1	PC4 and SFRS1-interacting protein	O75475	Inflammation	-0.00751398	0.705835	-0.0828	0.793087	-1.93235	5.8719	2.13425
PSMA1	Proteasome subunit alpha type-1	P25786	Oncology	0.0421303	0.526591	0.00145	0.538875	-1.72435	5.81635	3.87748
PSMD9	26S proteasome non-ATPase regulatory subunit 9	O00233	Oncology	0.0108993	0.630323	-0.04925	0.756663	-1.9308	3.96435	2.32975
PSME1	Proteasome activator complex subunit 1	Q06323	Neurology	-0.0361882	0.42881	-0.0394	0.549625	-1.74385	1.9818	2.52525
PSME2	Proteasome activator complex subunit 2	Q9UL46	Neurology	-0.0382204	0.426077	-0.04495	0.549	-1.6226	1.8254	2.96514
PSMG3	Proteasome assembly chaperone 3	Q9BT73	Inflammation	-0.0211776	0.593011	-0.0452	0.744025	-2.17365	2.4654	2.13425
PSPN	Persephin	O60542	Inflammation	-0.0937434	1.47065	0	2.26685	-3.9344	4.9826	2.13425
PSRC1	Proline/serine-rich coiled-coil protein 1	Q6PGN9	Oncology	0.0849835	0.650234	-0.02015	0.761975	-1.7493	4.1877	3.87748
PTEN	Phosphatidylinositol 3,4,5-trisphosphate 3-phosphatase and dual-specificity protein phosphatase PTEN	P60484	Neurology	-0.0158889	0.346645	-0.01375	0.438075	-1.53955	2.78575	3.86119
PTGDS	Prostaglandin-H2 D-isomerase	P41222	Cardiometabolic	-0.0327786	0.316953	-0.0375	0.381375	-2.6019	2.9291	2.59042
PTH1R	Parathyroid hormone/parathyroid hormone-related peptide receptor	Q03431	Inflammation	0.02837	0.447596	-0.0214	0.337975	-1.4725	6.2834	2.13425
PTK7	Inactive tyrosine-protein kinase 7	Q13308	Neurology	-0.015298	0.423567	-0.0009	0.5039	-3.1869	3.87	3.86119
PTN	Pleiotrophin	P21246	Cardiometabolic	-0.0936301	0.561781	-0.09435	0.718762	-2.61045	3.80315	3.63311
PTPN1	Tyrosine-protein phosphatase non-receptor type 1	P18031	Neurology	0.0092232	0.894882	-0.0619	1.1973	-2.30145	3.73285	2.47638
PTPN6	Tyrosine-protein phosphatase non-receptor type 6	P29350	Inflammation	-0.189073	1.00195	-0.020775	1.28305	-4.3296	3.0192	2.0202
PTPRF	Receptor-type tyrosine-protein phosphatase F	P10586	Cardiometabolic	-0.0440266	0.333854	-0.0271	0.435275	-1.4246	1.2979	0.733138
PTPRM	Receptor-type tyrosine-protein phosphatase mu	P28827	Inflammation	-0.0154589	0.276309	-0.01715	0.361337	-1.0169	1.39435	2.232
PTPRN2	Receptor-type tyrosine-protein phosphatase N2	Q92932	Neurology	-0.0142274	0.343489	-0.00805	0.4404	-1.32305	3.2925	2.80222
PTPRS	Receptor-type tyrosine-protein phosphatase S	Q13332	Cardiometabolic	-0.0151912	0.26284	-0.0097	0.34805	-1.134	1.30925	0.733138
PTS	6-pyruvoyl tetrahydrobiopterin synthase	Q03393	Neurology	-0.026436	0.614664	-0.08125	0.72255	-2.9665	4.3004	4.13816
PTX3	Pentraxin-related protein PTX3	P26022	Inflammation	-0.0850764	0.556285	-0.01205	0.57335	-4.4474	1.7859	2.13425
PVALB	Parvalbumin alpha	P20472	Oncology	-0.204535	1.265	0	1.70385	-4.3332	2.8866	1.51515
PVR	Poliovirus receptor	P15151	Neurology	-0.030387	0.395083	-0.031075	0.48085	-1.8221	2.39835	0.977517
PXN	Paxillin	P49023	Neurology	-0.0514725	0.582997	-0.0864	0.654775	-2.0117	5.609	3.86119
QDPR	Dihydropteridine reductase	P09417	Cardiometabolic	-0.0385183	0.481471	-0.045325	0.6418	-1.74675	1.86225	2.21571
QPCT	Glutaminyl-peptide cyclotransferase	Q16769	Cardiometabolic	-0.0496268	0.287761	-0.0423	0.34535	-2.5141	2.1639	2.18312
RAB37	Ras-related protein Rab-37	Q96AX2	Inflammation	0.183519	0.938312	0.014375	0.934975	-2.095	6.30075	3.74715
RAB6A	Ras-related protein Rab-6A	P20340	Inflammation	0.0495633	0.502241	0.0262	0.571075	-2.7946	3.5094	2.13425
RAB6B	Ras-related protein Rab-6B	Q9NRW1	Neurology	0.0222935	0.537717	-0.00325	0.5249	-2.18145	6.72005	3.86119
RABEPK	Rab9 effector protein with kelch motifs	Q7Z6M1	Oncology	0.0975451	0.672134	-0.0076	0.65995	-1.55445	6.55465	3.87748
RABGAP1L	Rab GTPase-activating protein 1-like	Q5R372	Inflammation	0.00227168	0.680243	-0.035	0.8357	-2.3903	4.97005	3.74715
RAD23B	UV excision repair protein RAD23 homolog B	P54727	Oncology	0.00797239	0.52196	-0.003875	0.680875	-1.68045	4.92305	3.87748
RANGAP1	Ran GTPase-activating protein 1	P46060	Oncology	0.0686226	0.581535	0.0072	0.5142	-1.6969	7.8481	3.87748
RARRES1	Retinoic acid receptor responder protein 1	P49788	Oncology	-0.000685602	0.337026	-0.0217	0.361825	-1.153	3.4945	3.87748
RARRES2	Retinoic acid receptor responder protein 2	Q99969	Cardiometabolic	-0.139695	0.559543	-0.139997	0.72455	-2.87505	4.1725	1.53144
RASA1	Ras GTPase-activating protein 1	P20936	Neurology	0.00153953	0.382445	0.0006	0.43755	-1.5355	6.16975	3.86119
RASSF2	Ras association domain-containing protein 2	P50749	Oncology	-0.0246411	0.598138	-0.06945	0.646	-1.6019	5.856	3.87748
RBKS	Ribokinase	Q9H477	Neurology	-0.037888	0.570439	-0.0573	0.7029	-2.2611	2.8876	4.10557
RBP2	Retinol-binding protein 2	P50120	Oncology	-0.0363565	0.845972	-0.0887	1.10211	-2.4197	6.3208	2.32975
RBP5	Retinol-binding protein 5	P82980	Oncology	-0.065575	0.644617	-0.1217	0.81505	-2.198	4.3019	2.32975
RCOR1	REST corepressor 1	Q9UKL0	Cardiometabolic	0.0571841	0.492174	-0.0281	0.349575	-0.8918	5.9457	3.63311
REG1A	Lithostathine-1-alpha	P05451	Cardiometabolic	-0.0174197	0.525327	-0.0712	0.580875	-1.9949	4.0934	2.46008
REG1B	Lithostathine-1-beta	P48304	Cardiometabolic	-0.0103096	0.618984	-0.0748	0.674763	-1.8383	4.3438	0.733138
REG3A	Regenerating islet-derived protein 3-alpha	Q06141	Cardiometabolic	-0.0530391	0.672705	-0.1198	0.819525	-2.08495	4.0934	0.733138
REG4	Regenerating islet-derived protein 4	Q9BYZ8	Inflammation	-0.0913082	0.526346	-0.1052	0.66895	-2.40975	2.7015	2.11795
RELT	Tumor necrosis factor receptor superfamily member 19L	Q969Z4	Neurology	-0.0505278	0.324614	-0.0505	0.4215	-1.2056	1.9274	2.03649
REN	Renin	P00797	Cardiometabolic	-0.0493119	0.720958	-0.0838	0.796775	-2.7513	4.92975	1.77582
RET	Proto-oncogene tyrosine-protein kinase receptor Ret	P07949	Oncology	0.00423018	0.441906	0.00035	0.565375	-1.9213	2.27115	2.32975
RETN	Resistin	Q9HD89	Cardiometabolic	-0.0551501	0.434264	-0.0627	0.5413	-2.20315	2.44375	2.37862
RGMA	Repulsive guidance molecule A	Q96B86	Neurology	0.0301227	0.344096	0.02285	0.4513	-1.2485	1.5775	0.977517
RGMB	RGM domain family member B	Q6NW40	Neurology	0.00135462	0.28451	-0.0011	0.3608	-1.2135	1.4328	0.977517
RGS8	Regulator of G-protein signaling 8	P57771	Inflammation	0.15449	0.73445	0	0.5385	-1.7667	7.1656	3.74715
RHOC	Rho-related GTP-binding protein RhoC	P08134	Neurology	-0.186062	1.30287	-0.03955	1.77626	-6.6176	3.1813	3.01401
RILP	Rab-interacting lysosomal protein	Q96NA2	Oncology	-0.0479395	0.678363	-0.05445	0.889513	-2.4593	3.55615	1.35223
RNASE3	Eosinophil cationic protein	P12724	Cardiometabolic	-0.00818093	1.22376	-0.1196	1.4329	-5.0076	8.1501	2.52525
RNASET2	Ribonuclease T2	O00584	Cardiometabolic	-0.0451068	0.27544	-0.049	0.3528	-1.2366	1.9139	1.38482
RNF41	E3 ubiquitin-protein ligase NRDP1	Q9H4P4	Oncology	0.0153275	0.752129	-0.025375	0.9566	-3.69495	3.79845	3.87748
ROBO1	Roundabout homolog 1	Q9Y6N7	Inflammation	-0.0210212	0.252294	-0.0288	0.312225	-1.3504	2.0146	2.11795
ROBO2	Roundabout homolog 2	Q9HCK4	Neurology	-0.0171099	0.25873	-0.022275	0.33255	-1.17265	1.45075	0.977517
ROR1	Inactive tyrosine-protein kinase transmembrane receptor ROR1	Q01973	Cardiometabolic	-0.0338298	0.333249	-0.0268	0.433762	-1.30215	1.8712	1.77582
RP2	Protein XRP2	O75695	Oncology	0.00817787	0.46807	-0.03555	0.573475	-1.5787	4.15315	2.32975
RRM2	Ribonucleoside-diphosphate reductase subunit M2	P31350	Oncology	0.00371495	0.535452	-0.0531	0.52765	-1.5196	8.0929	3.87748
RRM2B	Ribonucleoside-diphosphate reductase subunit M2 B	Q7LG56	Oncology	-0.0130445	0.762136	-0.0206	1.00645	-2.6367	3.9675	3.87748
RSPO1	R-spondin-1	Q2MKA7	Neurology	-0.0439676	0.389281	-0.052725	0.5077	-1.86245	1.7952	2.47638
RSPO3	R-spondin-3	Q9BXY4	Oncology	-0.0452741	0.308993	-0.04965	0.394388	-1.29595	2.25145	1.2219
RTBDN	Retbindin	Q9BSG5	Oncology	-0.011459	0.324441	-0.006	0.4245	-1.4518	2.9429	2.32975
RTN4R	Reticulon-4 receptor	Q9BZR6	Oncology	-0.0563361	0.403429	-0.0629	0.516975	-1.316	3.5212	1.2219
RUVBL1	RuvB-like 1	Q9Y265	Oncology	0.272853	1.13923	0.0048	1.17162	-2.0834	7.9432	3.87748
RWDD1	RWD domain-containing protein 1	Q9H446	Neurology	-0.0354644	0.71184	-0.0378	0.96945	-2.63725	2.4516	0.977517
S100A11	Protein S100-A11	P31949	Cardiometabolic	-0.0301371	0.515991	-0.0955	0.5218	-1.7014	4.38635	2.86738
S100A12	Protein S100-A12	P80511	Oncology	-0.103894	0.848006	-0.11515	1.07357	-3.16795	4.22825	3.30727
S100A16	Protein S100-A16	Q96FQ6	Neurology	0.0287448	0.706669	0	0.736563	-2.5799	8.8071	3.95894
S100A4	Protein S100-A4	P26447	Oncology	-0.0567277	0.648451	-0.0414	0.857	-3.7691	2.34045	1.49886
S100P	Protein S100-P	P25815	Cardiometabolic	-0.0304352	0.568833	-0.0753	0.6253	-1.6578	4.42665	3.63311
SAMD9L	Sterile alpha motif domain-containing protein 9-like	Q8IVG5	Inflammation	-0.0114842	0.828923	-0.0454	1.11543	-2.8279	4.1057	2.13425
SCAMP3	Secretory carrier-associated membrane protein 3	O14828	Oncology	-0.0273601	0.971218	-0.0758	1.34035	-2.9245	3.5585	2.32975
SCARA5	Scavenger receptor class A member 5	Q6ZMJ2	Neurology	-0.0710553	0.346245	-0.0629	0.4529	-2.12575	2.1176	0.977517
SCARB1	Scavenger receptor class B member 1	Q8WTV0	Neurology	0.102611	0.657284	-0.0026	0.489225	-1.47	6.6047	3.86119
SCARB2	Lysosome membrane protein 2	Q14108	Neurology	-0.0766618	0.315454	-0.0859	0.39125	-1.6624	2.8635	4.52916
SCARF1	Scavenger receptor class F member 1	Q14162	Cardiometabolic	-0.0369852	0.464006	-0.0573	0.6173	-1.8814	2.25585	0.733138
SCARF2	Scavenger receptor class F member 2	Q96GP6	Neurology	-0.0535633	0.33669	-0.05425	0.4384	-4.8546	1.4318	0.977517
SCG2	Secretogranin-2	P13521	Oncology	-0.0227279	0.344979	-0.0181	0.450062	-1.38895	1.6902	1.44998
SCG3	Secretogranin-3	Q8WXD2	Inflammation	0.0131676	0.375508	0.01315	0.49305	-1.57545	2.42555	2.11795
SCGB1A1	Uteroglobin	P11684	Inflammation	-0.0510609	0.593192	0	0.7625	-3.226	1.8865	2.11795
SCGB3A2	Secretoglobin family 3A member 2	Q96PL1	Inflammation	0.035033	0.932466	-0.0017	1.1029	-2.9764	6.8801	2.0202
SCGN	Secretagogin	O76038	Inflammation	-0.001833	0.489578	-0.022375	0.619675	-1.50345	3.5175	3.74715
SCLY	Selenocysteine lyase	Q96I15	Oncology	-0.0210725	0.564332	-0.05475	0.726662	-5.24775	2.71035	1.35223
SCP2	Non-specific lipid-transfer protein	P22307	Oncology	0.207094	0.868785	0.00375	0.78215	-2.46805	6.67525	3.87748
SCRN1	Secernin-1	Q12765	Inflammation	0.0134855	0.636746	-0.0259	0.766112	-2.22045	5.23815	2.13425
SDC1	Syndecan-1	P18827	Cardiometabolic	-0.020894	0.425369	-0.0316	0.533075	-1.792	5.28775	1.77582
SDC4	Syndecan-4	P31431	Cardiometabolic	-0.0331801	0.499145	-0.01075	0.6602	-2.97075	1.5643	1.77582
SELE	E-selectin	P16581	Cardiometabolic	-0.123463	0.579952	-0.09025	0.78405	-2.6533	2.10955	0.733138
SELP	P-selectin	P16109	Cardiometabolic	-0.033169	0.632471	-0.05105	0.841263	-2.23015	4.02415	1.64549
SELPLG	P-selectin glycoprotein ligand 1	Q14242	Inflammation	-0.0272227	0.288229	-0.0107	0.319125	-2.4079	1.7653	2.13425
SEMA3F	Semaphorin-3F	Q13275	Cardiometabolic	-0.053619	0.299528	-0.0523	0.39015	-1.3027	1.8867	1.77582
SEMA4C	Semaphorin-4C	Q9C0C4	Oncology	-0.0182618	0.308973	-0.0268	0.359125	-1.1163	4.0055	2.32975
SEMA4D	Semaphorin-4D	Q92854	Neurology	-0.0229314	0.330736	-0.019	0.4403	-2.6442	1.3075	0.977517
SEMA7A	Semaphorin-7A	O75326	Cardiometabolic	-0.0175949	0.294451	-0.02945	0.365	-1.19805	3.35735	0.993809
SEPTIN9	Septin-9	Q9UHD8	Oncology	0.026095	0.331415	-0.00945	0.353925	-1.4278	3.65485	2.32975
SERPINA11	Serpin A11	Q86U17	Cardiometabolic	-0.0781184	0.515697	-0.0669	0.7073	-1.97	1.6534	0.733138
SERPINA12	Serpin A12	Q8IW75	Cardiometabolic	0.188304	1.26943	-0.047	1.3518	-2.61705	7.9785	4.75725
SERPINA9	Serpin A9	Q86WD7	Oncology	-0.0306172	0.782089	-0.0482	0.97945	-2.67955	5.5175	2.85109
SERPINB1	Leukocyte elastase inhibitor	P30740	Neurology	-0.0274626	0.989341	-0.0516	1.3658	-3.0196	4.8016	2.34604
SERPINB5	Serpin B5	P36952	Cardiometabolic	-0.0389626	0.54457	-0.0026	0.66705	-2.6179	4.7947	3.63311
SERPINB6	Serpin B6	P35237	Neurology	-0.0271265	0.661951	-0.0474	0.9427	-2.0471	2.3468	1.30336
SERPINB8	Serpin B8	P50452	Inflammation	-0.0601805	0.637656	-0.084975	0.7193	-2.32265	5.42265	0.977517
SERPINB9	Serpin B9	P50453	Neurology	-0.0640317	0.377526	-0.0058	0.4462	-1.8417	4.4471	2.47638
SERPINE1	Plasminogen activator inhibitor 1	P05121	Cardiometabolic	-0.119639	0.768014	-0.0686	1.05681	-3.59245	2.2764	0.733138
SESTD1	SEC14 domain and spectrin repeat-containing protein 1	Q86VW0	Neurology	0.0521627	0.722727	0.0008	0.89725	-2.3896	6.216	3.86119
SETMAR	Histone-lysine N-methyltransferase SETMAR	Q53H47	Neurology	-0.0489696	0.357699	-0.0496	0.427475	-4.40635	4.33535	2.6393
SEZ6L	Seizure 6-like protein	Q9BYH1	Oncology	0.0045042	0.314858	-0.0005	0.4173	-1.3609	2.9716	1.49886
SEZ6L2	Seizure 6-like protein 2	Q6UXD5	Oncology	-0.00686392	0.290667	-0.0044	0.372988	-1.24585	1.68245	2.32975
SF3B4	Splicing factor 3B subunit 4	Q15427	Oncology	0.00828215	0.823323	-0.04755	1.04624	-2.58725	6.19455	2.32975
SFRP1	Secreted frizzled-related protein 1	Q8N474	Neurology	-0.102646	0.48659	-0.11045	0.6087	-2.6909	4.2843	2.76963
SFTPA1	Pulmonary surfactant-associated protein A1	Q8IWL2	Oncology	0.0837967	0.642018	-0.020125	0.575375	-2.0739	6.3526	3.87748
SFTPA2	Pulmonary surfactant-associated protein A2	Q8IWL1	Oncology	0.00839147	0.556597	-0.032325	0.696875	-1.9102	3.68255	3.87748
SFTPD	Pulmonary surfactant-associated protein D	P35247	Cardiometabolic	-0.0372421	0.739203	-0.0378	1.00604	-3.4593	2.5453	1.77582
SH2B3	SH2B adapter protein 3	Q9UQQ2	Oncology	-0.0668104	1.09944	-0.00275	1.4616	-3.8944	5.3738	3.87748
SH2D1A	SH2 domain-containing protein 1A	O60880	Inflammation	0.0296116	0.638203	-0.0407	0.67705	-2.0721	6.1013	2.13425
SHMT1	Serine hydroxymethyltransferase, cytosolic	P34896	Inflammation	-0.0661161	0.974118	-0.0661581	1.3583	-3.5947	3.4114	2.0202
SIAE	Sialate O-acetylesterase	Q9HAT2	Oncology	-0.0375177	0.522224	-0.0544	0.68825	-1.89335	2.1029	1.6129
SIGLEC1	Sialoadhesin	Q9BZZ2	Inflammation	-0.0847436	0.467076	-0.0963	0.530525	-5.8471	3.9035	1.84099
SIGLEC10	Sialic acid-binding Ig-like lectin 10	Q96LC7	Inflammation	-0.0529947	0.355344	-0.0519	0.420725	-2.0513	5.1358	2.13425
SIGLEC15	Sialic acid-binding Ig-like lectin 15	Q6ZMC9	Neurology	0.213016	0.874434	-0.0033	0.7106	-1.5443	7.87935	3.86119
SIGLEC5	Sialic acid-binding Ig-like lectin 5	O15389	Neurology	-0.414856	1.32891	-0.07205	1.38758	-7.166	4.11205	2.03649
SIGLEC6	Sialic acid-binding Ig-like lectin 6	O43699	Oncology	-0.030039	0.360857	-0.0251	0.43845	-2.44095	4.01455	1.2219
SIGLEC7	Sialic acid-binding Ig-like lectin 7	Q9Y286	Cardiometabolic	-0.0728082	0.317704	-0.06915	0.415975	-1.32655	1.57	1.77582
SIGLEC9	Sialic acid-binding Ig-like lectin 9	Q9Y336	Oncology	-0.0450879	0.334074	-0.03155	0.41785	-1.9311	2.0905	1.28706
SIRPA	Tyrosine-protein phosphatase non-receptor type substrate 1	P78324	Cardiometabolic	-0.125854	0.633027	-0.0546	0.7287	-2.2589	1.2574	1.54774
SIRPB1	Signal-regulatory protein beta-1	O00241	Inflammation	-0.0774173	0.488905	-0.06495	0.635288	-1.96645	2.30385	2.4275
SIRT2	NAD-dependent protein deacetylase sirtuin-2	Q8IXJ6	Oncology	-0.054727	0.982946	-0.0661	1.33334	-3.3959	3.6932	2.32975
SIRT5	NAD-dependent protein deacylase sirtuin-5, mitochondrial	Q9NXA8	Neurology	0.0918586	0.622896	0.0017	0.577187	-1.58065	5.72515	3.86119
SIT1	Signaling threshold-regulating transmembrane adapter 1	Q9Y3P8	Inflammation	-0.0116193	0.612565	-0.039025	0.800475	-1.92035	3.0353	3.74715
SKAP1	Src kinase-associated phosphoprotein 1	Q86WV1	Neurology	-0.0373306	0.809361	-0.0665	1.07195	-2.99	3.8732	2.623
SKAP2	Src kinase-associated phosphoprotein 2	O75563	Inflammation	-0.0409407	1.18943	-0.0224	1.65355	-3.7749	3.9869	1.84099
SLAMF1	Signaling lymphocytic activation molecule	Q13291	Inflammation	-0.111119	0.671017	-0.06125	0.81795	-5.53095	4.8307	3.74715
SLAMF6	SLAM family member 6	Q96DU3	Oncology	-0.0330316	0.433153	-0.028175	0.529	-1.57755	3.89505	3.87748
SLAMF7	SLAM family member 7	Q9NQ25	Inflammation	-0.0453172	0.644532	-0.0507	0.788525	-2.6677	3.4426	2.13425
SLAMF8	SLAM family member 8	Q9P0V8	Oncology	-0.132406	0.571392	-0.078375	0.67195	-3.08945	3.87985	3.87748
SLC16A1	Monocarboxylate transporter 1	P53985	Neurology	0.0641555	0.638178	-0.023	0.628038	-1.94285	7.6517	3.86119
SLC27A4	Long-chain fatty acid transport protein 4	Q6P1M0	Neurology	0.0450811	0.755036	-0.03435	0.7234	-2.0703	6.30755	3.86119
SLC39A14	Zinc transporter ZIP14	Q15043	Neurology	-0.00229511	0.363716	-0.0024	0.434525	-1.4404	4.7405	3.86119
SLC39A5	Zinc transporter ZIP5	Q6ZMH5	Inflammation	-0.0847066	0.636949	-0.079	0.752138	-2.6202	8.77095	2.13425
SLIT2	Slit homolog 2 protein	O94813	Neurology	-0.0158443	0.588701	-0.0267	0.599437	-2.6855	7.2748	3.86119
SLITRK2	SLIT and NTRK-like protein 2	Q9H156	Oncology	-0.0418711	0.444793	-0.0241	0.58935	-1.8091	2.5636	1.2219
SLITRK6	SLIT and NTRK-like protein 6	Q9H5Y7	Cardiometabolic	-0.0249684	0.371516	-0.0171	0.459325	-1.8586	3.2287	3.63311
SMAD1	Mothers against decapentaplegic homolog 1	Q15797	Oncology	0.00496929	0.905808	-0.04265	1.2285	-2.599	4.5397	3.87748
SMAD5	Mothers against decapentaplegic homolog 5	Q99717	Oncology	-0.0504299	0.247061	-0.02965	0.296063	-2.7127	1.5925	2.32975
SMARCA2	Probable global transcription activator SNF2L2	P51531	Neurology	0.0771915	0.865129	-0.0211	0.835137	-2.60715	6.433	3.86119
SMOC1	SPARC-related modular calcium-binding protein 1	Q9H4F8	Oncology	-0.100211	0.384913	-0.0801	0.50395	-1.9812	2.6531	1.2219
SMOC2	SPARC-related modular calcium-binding protein 2	Q9H3U7	Inflammation	-0.0433963	0.450051	-0.0442	0.584825	-2.0447	2.5348	1.84099
SMPD1	Sphingomyelin phosphodiesterase	P17405	Neurology	-0.0413399	0.535983	-0.06615	0.67885	-1.78305	3.17895	1.40111
SMPDL3A	Acid sphingomyelinase-like phosphodiesterase 3a	Q92484	Inflammation	-0.0447901	0.733628	0.0078	0.91255	-3.1434	2.583	1.98762
SNAP23	Synaptosomal-associated protein 23	O00161	Cardiometabolic	-0.141796	0.990497	-0.03275	1.28812	-5.16195	2.47205	1.77582
SNAP29	Synaptosomal-associated protein 29	O95721	Oncology	-0.0694272	1.03397	-0.0374	1.3854	-5.6687	3.6183	1.49886
SNCG	Gamma-synuclein	O76070	Neurology	-0.195708	0.78014	-0.16025	1.00805	-3.1162	3.55155	2.47638
SNX9	Sorting nexin-9	Q9Y5X1	Cardiometabolic	-0.000248574	0.763807	-0.03965	1.02395	-2.27025	3.12675	1.77582
SOD1	Superoxide dismutase [Cu-Zn]	P00441	Cardiometabolic	-0.0273364	0.554555	-0.03545	0.6806	-2.40455	2.81075	4.17074
SOD2	Superoxide dismutase [Mn], mitochondrial	P04179	Neurology	-0.000415325	0.403399	-0.01805	0.502413	-1.7496	3.1501	2.03649
SORCS2	VPS10 domain-containing receptor SorCS2	Q96PQ0	Oncology	-0.0515667	0.379554	-0.047025	0.475175	-2.4345	2.45925	3.87748
SORD	Sorbitol dehydrogenase	Q00796	Oncology	-0.0760002	0.778373	-0.0707	0.95935	-4.95555	2.8629	1.44998
SORT1	Sortilin	Q99523	Cardiometabolic	-0.0362489	0.408598	-0.05045	0.537375	-1.77035	1.5838	1.79211
SOST	Sclerostin	Q9BQB4	Cardiometabolic	-0.0513162	0.472976	-0.041225	0.616725	-1.81825	2.05845	1.79211
SPARC	SPARC	P09486	Oncology	-0.135692	0.801525	-0.049	1.0858	-4.0891	2.3287	1.49886
SPARCL1	SPARC-like protein 1	Q14515	Cardiometabolic	-0.012559	0.294699	-0.0159	0.3842	-2.9254	1.9383	1.88987
SPINK1	Serine protease inhibitor Kazal-type 1	P00995	Neurology	-0.0531824	0.413179	-0.0652	0.4869	-2.3462	2.9411	2.03649
SPINK4	Serine protease inhibitor Kazal-type 4	O60575	Inflammation	-0.0249977	0.696024	-0.1039	0.913713	-1.84885	6.5812	2.13425
SPINK5	Serine protease inhibitor Kazal-type 5	Q9NQ38	Neurology	0.0359035	0.370327	0.0225	0.486575	-1.6344	1.6016	2.03649
SPINK6	Serine protease inhibitor Kazal-type 6	Q6UWN8	Oncology	-0.147365	0.652172	-0.12015	0.886025	-2.80045	2.25605	1.2219
SPINT1	Kunitz-type protease inhibitor 1	O43278	Neurology	-0.0223153	0.269045	-0.028	0.326487	-1.3186	3.8584	2.32975
SPINT2	Kunitz-type protease inhibitor 2	O43291	Inflammation	-0.0460306	0.438236	-0.0504	0.5404	-3.5714	1.73425	1.84099
SPOCK1	Testican-1	Q08629	Neurology	-0.00283393	0.282044	-0.00195	0.3703	-1.3806	1.0695	2.47638
SPON1	Spondin-1	Q9HCB6	Inflammation	-0.0757853	0.359718	-0.085275	0.45015	-1.8539	3.1186	2.11795
SPON2	Spondin-2	Q9BUD6	Cardiometabolic	-0.0627098	0.35886	-0.0631	0.475075	-1.955	1.4836	2.00391
SPP1	Osteopontin	P10451	Cardiometabolic	-0.0500201	0.479852	-0.05495	0.613075	-3.5386	2.45255	0.896057
SPRY2	Protein sprouty homolog 2	O43597	Inflammation	0.0287757	1.01931	-0.0315	1.34605	-2.7732	7.0684	3.74715
SRC	Proto-oncogene tyrosine-protein kinase Src	P12931	Oncology	-0.0931884	1.37102	-0.0139	1.87245	-6.887	3.9127	1.6129
SRP14	Signal recognition particle 14 kDa protein	P37108	Oncology	-0.0824124	0.684506	-0.1022	0.780675	-4.2716	4.2037	2.32975
SRPK2	SRSF protein kinase 2	P78362	Inflammation	0.092871	0.942141	-0.05965	1.1963	-2.19855	5.19905	2.13425
SSB	Lupus La protein	P05455	Neurology	0.0678174	0.658788	-0.0072	0.560987	-1.966	10.7694	3.86119
SSC4D	Scavenger receptor cysteine-rich domain-containing group B protein	Q8WTU2	Cardiometabolic	0.0890101	1.47172	-0.124	2.0307	-3.4095	5.6863	1.79211
SSC5D	Soluble scavenger receptor cysteine-rich domain-containing protein SSC5D	A1L4H1	Cardiometabolic	-0.0934075	0.499282	-0.0906	0.642975	-3.6393	1.8878	1.64549
ST3GAL1	CMP-N-acetylneuraminate-beta-galactosamide-alpha-2,3-sialyltransferase 1	Q11201	Oncology	0.0426963	0.505434	-0.0029	0.556875	-1.3264	4.8029	2.32975
ST6GAL1	Beta-galactoside alpha-2,6-sialyltransferase 1	P15907	Cardiometabolic	-0.0667828	0.32301	-0.0757	0.41105	-1.4348	1.98035	0.733138
STAMBP	STAM-binding protein	O95630	Neurology	-0.0234395	0.716939	-0.0454	0.968163	-2.2851	2.6458	2.623
STAT5B	Signal transducer and activator of transcription 5B	P51692	Oncology	-0.101169	1.53413	-0.0565	2.12585	-6.1403	4.3673	2.32975
STC1	Stanniocalcin-1	P52823	Neurology	-0.0417786	0.487262	-0.077975	0.59325	-2.06165	3.02825	0.977517
STC2	Stanniocalcin-2	O76061	Neurology	-0.00495909	0.292125	-0.001	0.360375	-2.7718	1.4452	2.26458
STIP1	Stress-induced-phosphoprotein 1	P31948	Neurology	-0.0239795	0.731352	-0.0641	0.944987	-2.5871	3.11205	2.19941
STK11	Serine/threonine-protein kinase STK11	Q15831	Cardiometabolic	-0.039815	0.797574	-0.0666	1.05726	-3.05995	3.40605	3.63311
STK24	Serine/threonine-protein kinase 24	Q9Y6E0	Neurology	0.005279	0.683925	-0.03045	0.912675	-2.37295	3.5252	3.86119
STK4	Serine/threonine-protein kinase 4	Q13043	Cardiometabolic	-0.0288548	0.965397	-0.0228	1.32747	-3.2574	3.305	1.77582
STX16	Syntaxin-16	O14662	Oncology	0.0705652	0.656827	-0.0203	0.69785	-1.6621	6.2685	3.87748
STX4	Syntaxin-4	Q12846	Oncology	0.0435799	0.694608	-0.06105	0.744812	-1.6232	5.5431	2.32975
STX6	Syntaxin-6	O43752	Oncology	0.115947	0.785741	-0.032725	0.7784	-1.83755	8.2856	3.87748
STX8	Syntaxin-8	Q9UNK0	Inflammation	0.00325297	0.553485	-0.04355	0.677262	-1.55005	3.3847	2.13425
STXBP3	Syntaxin-binding protein 3	O00186	Oncology	0.0440665	0.499222	-0.003375	0.5328	-1.4476	7.02825	3.87748
SUGT1	Protein SGT1 homolog	Q9Y2Z0	Oncology	-0.05269	0.891378	-0.0098	1.21618	-3.13085	2.8108	3.87748
SULT1A1	Sulfotransferase 1A1	P50225	Neurology	-0.18391	1.45874	-0.0343	2.0105	-5.62595	3.65455	0.977517
SULT2A1	Bile salt sulfotransferase	Q06520	Inflammation	0.0177045	0.595321	-0.07135	0.641925	-1.47725	6.7367	2.13425
SUMF2	Inactive C-alpha-formylglycine-generating enzyme 2	Q8NBJ7	Neurology	-0.0979233	0.589747	-0.0594	0.7633	-3.75605	2.10225	0.977517
SUSD1	Sushi domain-containing protein 1	Q6UWL2	Cardiometabolic	-0.0646547	0.540921	-0.0242	0.747363	-2.0234	4.8028	3.63311
SUSD2	Sushi domain-containing protein 2	Q9UGT4	Neurology	-0.0198684	0.319688	-0.0263	0.380775	-1.7607	4.2368	2.03649
TACC3	Transforming acidic coiled-coil-containing protein 3	Q9Y6A5	Oncology	-0.0904654	1.30801	-0.0107	1.79535	-4.3094	3.6723	2.32975
TACSTD2	Tumor-associated calcium signal transducer 2	P09758	Oncology	0.0133098	0.324952	0.02015	0.4195	-1.1079	1.9352	12.8381
TAFA5	Chemokine-like protein TAFA-5	Q7Z5A7	Oncology	-0.0490865	0.371784	-0.05285	0.4806	-1.51245	2.4916	2.32975
TANK	TRAF family member-associated NF-kappa-B activator	Q92844	Inflammation	0.014952	0.80745	-0.024175	1.0224	-2.7772	5.9809	3.74715
TARBP2	RISC-loading complex subunit TARBP2	Q15633	Neurology	-0.0219983	0.89005	-0.0478	1.21257	-2.90535	3.7485	3.86119
TBC1D17	TBC1 domain family member 17	Q9HA65	Neurology	0.0135216	0.487481	-0.0334	0.570037	-1.34815	5.5146	3.86119
TBC1D23	TBC1 domain family member 23	Q9NUY8	Oncology	0.00864214	1.02994	-0.02875	1.41604	-2.6559	4.6023	2.32975
TBC1D5	TBC1 domain family member 5	Q92609	Inflammation	0.0811298	0.925142	-0.0513	1.17084	-2.27845	4.8217	2.13425
TBCB	Tubulin-folding cofactor B	Q99426	Neurology	-0.146853	1.11591	-0.04885	1.5715	-4.60155	2.63185	2.47638
TBCC	Tubulin-specific chaperone C	Q15814	Neurology	-0.0674896	0.901605	-0.047775	1.25085	-3.2642	2.92245	2.47638
TBL1X	F-box-like/WD repeat-containing protein TBL1X	O60907	Oncology	-0.0694467	0.947907	-0.02425	1.29888	-3.28575	3.10915	3.87748
TCL1A	T-cell leukemia/lymphoma protein 1A	P56279	Neurology	-0.0909015	1.05818	-0.0788	1.3284	-4.3386	5.4635	2.6393
TCL1B	T-cell leukemia/lymphoma protein 1B	O95988	Cardiometabolic	0.142559	0.880612	-0.00025	0.662312	-2.2478	8.4156	3.63311
TCN2	Transcobalamin-2	P20062	Cardiometabolic	-0.0534831	0.326254	-0.06095	0.401462	-2.04445	2.83585	0.896057
TDGF1	Teratocarcinoma-derived growth factor 1	P13385	Neurology	0.223996	1.61017	-0.42345	2.80538	-3.09395	5.44535	3.86119
TDRKH	Tudor and KH domain-containing protein	Q9Y2W6	Neurology	0.0475813	0.949248	-0.0395	1.21433	-3.0248	5.7311	3.86119
TEK	Angiopoietin-1 receptor	Q02763	Oncology	0.00278472	0.241841	-0.004625	0.30505	-1.28965	1.203	1.49886
TFF1	Trefoil factor 1	P04155	Neurology	-0.0484379	0.824823	-0.183175	0.9092	-2.28245	4.522	2.50896
TFF2	Trefoil factor 2	Q03403	Inflammation	-0.0890084	0.62604	-0.1389	0.7834	-2.0761	4.58865	2.0202
TFF3	Trefoil factor 3	Q07654	Cardiometabolic	-0.00782754	0.491886	-0.070875	0.4026	-1.7723	4.75675	2.15054
TFPI	Tissue factor pathway inhibitor	P10646	Cardiometabolic	-0.0525841	0.363178	-0.04315	0.4382	-2.6759	3.54405	2.15054
TFPI2	Tissue factor pathway inhibitor 2	P48307	Oncology	-0.0393031	0.437615	-0.05205	0.496887	-1.86215	6.9607	1.84099
TFRC	Transferrin receptor protein 1	P02786	Cardiometabolic	-0.00631604	0.434401	-0.02895	0.54505	-1.49375	2.727	1.66178
TGFA	Protransforming growth factor alpha	P01135	Inflammation	-0.033229	0.495262	-0.09725	0.605962	-1.47555	2.96045	2.13425
TGFB1	Transforming growth factor beta-1 proprotein	P01137	Inflammation	-0.0493651	0.41808	-0.0682	0.5437	-1.73155	3.0985	1.10785
TGFBI	Transforming growth factor-beta-induced protein ig-h3	Q15582	Cardiometabolic	-0.0193959	0.301226	-0.0146	0.39185	-2.2008	1.6503	2.37862
TGFBR2	TGF-beta receptor type-2	P37173	Oncology	-0.0555231	0.330662	-0.067975	0.42325	-1.40795	2.10245	1.49886
TGFBR3	Transforming growth factor beta receptor type 3	Q03167	Cardiometabolic	-0.0262882	0.325267	-0.0188	0.390775	-2.9227	2.2638	0.733138
TGM2	Protein-glutamine gamma-glutamyltransferase 2	P21980	Cardiometabolic	-0.00930466	0.854682	-0.03835	1.06524	-4.42015	3.36245	1.87357
THBD	Thrombomodulin	P07204	Cardiometabolic	-0.0387317	0.312645	-0.0378	0.404788	-1.19995	2.13355	1.77582
THBS2	Thrombospondin-2	P35442	Neurology	-0.011805	0.383533	-0.0307	0.47795	-1.5095	2.9009	2.03649
THBS4	Thrombospondin-4	P35443	Cardiometabolic	-0.07699	0.501116	-0.0838	0.642	-2.9926	2.00295	1.88987
THOP1	Thimet oligopeptidase	P52888	Cardiometabolic	-0.0287665	0.357867	-0.0445	0.437875	-1.82225	2.4601	2.03649
THPO	Thrombopoietin	P40225	Cardiometabolic	-0.0286835	0.420083	-0.039	0.562288	-1.91435	2.0172	3.63311
THY1	Thy-1 membrane glycoprotein	P04216	Neurology	-0.0494126	0.30724	-0.043425	0.3892	-1.3249	2.5954	0.977517
TIA1	Nucleolysin TIA-1 isoform p40	P31483	Cardiometabolic	-0.018886	1.3233	-0.0741	1.81272	-3.9224	5.8655	4.38254
TIE1	Tyrosine-protein kinase receptor Tie-1	P35590	Cardiometabolic	-0.0919523	0.467718	-0.025	0.375387	-2.6752	1.1633	0.733138
TIGAR	Fructose-2,6-bisphosphatase TIGAR	Q9NQ88	Neurology	-0.0443984	0.531224	-0.049875	0.602	-3.945	5.47705	4.00782
TIMD4	T-cell immunoglobulin and mucin domain-containing protein 4	Q96H15	Cardiometabolic	-0.0597247	0.480177	-0.0634	0.6309	-2.5869	3.7683	1.64549
TIMP1	Metalloproteinase inhibitor 1	P01033	Cardiometabolic	-0.0532365	0.298408	-0.0691	0.3736	-1.9393	4.4516	3.01401
TIMP3	Metalloproteinase inhibitor 3	P35625	Inflammation	0.0204657	1.45578	-0.10435	1.99116	-3.85175	8.09645	1.84099
TIMP4	Metalloproteinase inhibitor 4	Q99727	Neurology	-0.0559113	0.446672	-0.0652	0.56405	-2.0174	4.16515	2.03649
TINAGL1	Tubulointerstitial nephritis antigen-like	Q9GZM7	Cardiometabolic	-0.0286024	0.253859	-0.0276	0.31265	-1.3064	1.80865	1.88987
TJAP1	Tight junction-associated protein 1	Q5JTD0	Oncology	-0.00937611	0.966122	-0.02955	1.33405	-4.8002	3.72955	1.49886
TLR3	Toll-like receptor 3	O15455	Inflammation	-0.144265	0.685294	-0.049125	0.837	-2.757	1.7401	0.977517
TMPRSS15	Enteropeptidase	P98073	Oncology	-0.0527191	1.01187	-0.0624	1.40427	-2.8848	4.3346	2.32975
TMPRSS5	Transmembrane protease serine 5	Q9H3S3	Neurology	-0.0164426	0.431098	0.0003	0.56195	-2.7504	3.5417	2.94884
TMSB10	Thymosin beta-10	P63313	Neurology	-0.129524	0.854079	-0.13395	1.17879	-2.7564	3.16255	2.03649
TNC	Tenascin	P24821	Cardiometabolic	-0.0241367	0.519091	-0.03425	0.671412	-2.94255	3.02505	1.64549
TNF	Tumor necrosis factor	P01375	Cardiometabolic	-0.0437005	0.39702	-0.06935	0.4205	-1.21465	5.822	4.20332
TNFAIP8	Tumor necrosis factor alpha-induced protein 8	O95379	Inflammation	-0.00206047	0.401148	-0.0015	0.4851	-1.9227	3.1069	3.74715
TNFRSF10A	Tumor necrosis factor receptor superfamily member 10A	O00220	Neurology	-0.0846774	0.365767	-0.0883	0.4544	-1.37985	4.9572	2.47638
TNFRSF10B	Tumor necrosis factor receptor superfamily member 10B	O14763	Neurology	-0.0838438	0.409959	-0.1012	0.4037	-1.4737	7.5581	2.47638
TNFRSF10C	Tumor necrosis factor receptor superfamily member 10C	O14798	Cardiometabolic	-0.127866	0.545224	-0.04965	0.7472	-2.54325	1.52565	1.35223
TNFRSF11A	Tumor necrosis factor receptor superfamily member 11A	Q9Y6Q6	Inflammation	-0.0855599	0.406624	-0.090575	0.51695	-1.71055	2.05255	0.977517
TNFRSF11B	Tumor necrosis factor receptor superfamily member 11B	O00300	Inflammation	-0.0670444	0.335498	-0.0737	0.4259	-1.4217	3.4232	2.28087
TNFRSF12A	Tumor necrosis factor receptor superfamily member 12A	Q9NP84	Oncology	-0.0809706	0.40516	-0.0885	0.5131	-1.6331	3.1652	1.49886
TNFRSF13B	Tumor necrosis factor receptor superfamily member 13B	O14836	Inflammation	-0.0465267	0.352454	-0.062	0.422875	-2.9729	5.576	2.11795
TNFRSF13C	Tumor necrosis factor receptor superfamily member 13C	Q96RJ3	Inflammation	-0.0394279	0.458458	-0.036375	0.56345	-1.94495	4.70165	3.74715
TNFRSF14	Tumor necrosis factor receptor superfamily member 14	Q92956	Inflammation	-0.0467459	0.314565	-0.053425	0.4004	-1.4285	1.499	2.11795
TNFRSF19	Tumor necrosis factor receptor superfamily member 19	Q9NS68	Oncology	-0.0433675	0.32309	-0.0446	0.41595	-1.5461	1.97605	1.2219
TNFRSF1A	Tumor necrosis factor receptor superfamily member 1A	P19438	Neurology	-0.064968	0.302253	-0.0759	0.38995	-1.1686	1.5632	2.03649
TNFRSF1B	Tumor necrosis factor receptor superfamily member 1B	P20333	Neurology	-0.0623766	0.370443	-0.0781	0.446025	-1.2974	5.8436	2.03649
TNFRSF21	Tumor necrosis factor receptor superfamily member 21	O75509	Neurology	-0.0350143	0.290027	-0.03315	0.37385	-1.6625	2.1035	0.977517
TNFRSF4	Tumor necrosis factor receptor superfamily member 4	P43489	Inflammation	-0.0537881	0.382223	-0.0678	0.4647	-1.4923	3.4106	1.10785
TNFRSF6B	Tumor necrosis factor receptor superfamily member 6B	O95407	Neurology	-0.0977581	0.603022	-0.11535	0.7163	-2.1374	4.9147	2.47638
TNFRSF8	Tumor necrosis factor receptor superfamily member 8	P28908	Neurology	-0.0143856	0.482277	-0.060325	0.5517	-2.2289	3.79395	0.977517
TNFRSF9	Tumor necrosis factor receptor superfamily member 9	Q07011	Neurology	-0.0593145	0.421544	-0.081625	0.4925	-1.4593	5.8738	2.47638
TNFSF10	Tumor necrosis factor ligand superfamily member 10	P50591	Inflammation	-0.0231816	0.290803	-0.011025	0.3799	-1.37295	1.2772	0.977517
TNFSF11	Tumor necrosis factor ligand superfamily member 11	O14788	Inflammation	0.0464052	0.687019	0.0571	0.95295	-2.3151	2.4164	2.13425
TNFSF12	Tumor necrosis factor ligand superfamily member 12	O43508	Inflammation	0.0123839	0.319275	0	0.4105	-1.7966	1.4058	0.977517
TNFSF13	Tumor necrosis factor ligand superfamily member 13	O75888	Inflammation	-0.0460566	0.292477	-0.0438	0.381275	-1.3024	1.5889	1.84099
TNFSF13B	Tumor necrosis factor ligand superfamily member 13B	Q9Y275	Cardiometabolic	-0.048854	0.291119	-0.0578	0.3652	-1.49285	2.77205	0.782014
TNFSF14	Tumor necrosis factor ligand superfamily member 14	O43557	Neurology	-0.0611162	0.634374	-0.090875	0.84345	-2.35185	2.83605	2.47638
TNNI3	Troponin I, cardiac muscle	P19429	Cardiometabolic	-0.087324	0.949703	-0.01305	0.995012	-7.4682	5.8081	3.63311
TNR	Tenascin-R	Q92752	Neurology	0.0273402	0.473019	0.02185	0.6166	-2.7949	3.6898	2.47638
TNXB	Tenascin-X	P22105	Neurology	0.012365	0.28641	0.0072	0.339225	-1.6021	2.5744	2.03649
TP53	Cellular tumor antigen p53	P04637	Oncology	-0.00982485	0.502855	-0.01915	0.59435	-2.2048	7.22735	3.87748
TP53INP1	Tumor protein p53-inducible nuclear protein 1	Q96A56	Cardiometabolic	0.0497764	0.379504	-0.00105	0.286087	-0.8689	4.93625	3.63311
TPMT	Thiopurine S-methyltransferase	P51580	Oncology	0.0559321	0.806056	0.002675	0.918725	-3.2751	6.38355	3.87748
TPP1	Tripeptidyl-peptidase 1	O14773	Inflammation	-0.0343847	0.499448	-0.0644	0.585675	-1.9692	3.4524	2.85109
TPPP3	Tubulin polymerization-promoting protein family member 3	Q9BW30	Neurology	0.0146586	0.448559	-0.0199	0.429125	-1.2882	6.30475	3.86119
TPSAB1	Tryptase alpha/beta-1	Q15661	Inflammation	-0.045369	0.597264	-0.03125	0.7161	-3.6179	2.2548	1.10785
TPT1	Translationally-controlled tumor protein	P13693	Inflammation	0.106242	0.753573	0.0146	0.62625	-2.0537	8.639	3.74715
TRAF2	TNF receptor-associated factor 2	Q12933	Inflammation	0.0390468	0.818345	0.0015	1.05965	-2.5841	3.793	2.13425
TREM2	Triggering receptor expressed on myeloid cells 2	Q9NZC2	Inflammation	-0.121278	0.590804	-0.129875	0.76125	-2.59325	2.75585	2.28087
TREML2	Trem-like transcript 2 protein	Q5T2D2	Neurology	-0.0175263	0.37198	-0.01685	0.466813	-1.4666	4.16645	2.03649
TRIAP1	TP53-regulated inhibitor of apoptosis 1	O43715	Oncology	-0.0533931	0.706171	-0.0841	0.981612	-2.18575	2.89785	1.2219
TRIM21	E3 ubiquitin-protein ligase TRIM21	P19474	Inflammation	-0.0164877	0.856469	-0.03595	1.00198	-4.7603	4.1252	2.13425
TRIM5	Tripartite motif-containing protein 5	Q9C035	Inflammation	-0.0137633	0.985875	-0.0058	1.35078	-3.1872	3.9702	2.13425
TSHB	Thyrotropin subunit beta	P01222	Cardiometabolic	0.0227853	0.839643	0.0112	0.932125	-4.8059	6.79	1.77582
TSLP	Thymic stromal lymphopoietin	Q969D9	Cardiometabolic	0.0918261	0.699608	-0.00515	0.608425	-2.90025	8.21105	3.63311
TSPAN1	Tetraspanin-1	O60635	Cardiometabolic	0.130355	0.616802	-0.0229	0.417875	-1.1852	6.089	3.63311
TST	Thiosulfate sulfurtransferase	Q16762	Neurology	0.0402785	0.834473	0	1.0966	-2.4615	4.0176	4.0567
TXLNA	Alpha-taxilin	P40222	Neurology	-0.101759	1.01235	-0.06925	1.3976	-3.71435	3.4857	2.47638
TXNDC15	Thioredoxin domain-containing protein 15	Q96J42	Oncology	-0.0120061	0.298782	-0.025725	0.404	-1.47675	2.85735	1.49886
TXNDC5	Thioredoxin domain-containing protein 5	Q8NBS9	Neurology	-0.0134415	0.753897	-0.08505	1.0153	-2.2283	3.9605	0.977517
TXNRD1	Thioredoxin reductase 1, cytoplasmic	Q16881	Neurology	-0.0259279	0.515215	-0.0661	0.69305	-1.5783	2.3299	2.03649
TYMP	Thymidine phosphorylase	P19971	Cardiometabolic	-0.0509155	0.743231	-0.05255	1.00937	-2.25145	3.11445	2.16683
TYRO3	Tyrosine-protein kinase receptor TYRO3	Q06418	Cardiometabolic	-0.0258645	0.314291	-0.01725	0.416687	-1.23875	1.28775	1.77582
UBAC1	Ubiquitin-associated domain-containing protein 1	Q9BSL1	Oncology	-0.015259	0.398712	-0.0238	0.51875	-1.5186	1.6532	2.32975
ULBP2	UL16-binding protein 2	Q9BZM5	Neurology	-0.057452	0.390014	-0.0536	0.48875	-2.3109	2.9219	2.47638
UMOD	Uromodulin	P07911	Cardiometabolic	0.0311658	0.603275	0.078625	0.7717	-3.0606	1.77525	1.17302
USO1	General vesicular transport factor p115	O60763	Oncology	-0.0872671	1.01118	-0.0589	1.36072	-3.59905	3.7166	2.32975
USP8	Ubiquitin carboxyl-terminal hydrolase 8	P40818	Cardiometabolic	0.0198821	1.06257	-0.0561	1.42887	-3.1402	4.9484	3.63311
UXS1	UDP-glucuronic acid decarboxylase 1	Q8NBZ7	Oncology	0.0145389	0.595952	0.0002	0.65715	-2.4224	5.943	3.87748
VAMP5	Vesicle-associated membrane protein 5	O95183	Cardiometabolic	0.0524782	0.595044	-0.0359	0.553913	-1.59395	7.0995	3.63311
VASH1	Tubulinyl-Tyr carboxypeptidase 1	Q7L8A9	Inflammation	0.0412181	0.904817	-0.03625	1.27414	-2.7139	3.47155	2.13425
VASN	Vasorin	Q6EMK4	Cardiometabolic	-0.0337407	0.295135	-0.0261	0.377962	-3.1586	1.8301	3.40502
VAT1	Synaptic vesicle membrane protein VAT-1 homolog	Q99536	Oncology	-0.0121272	0.219458	-0.0141	0.274537	-1.1125	1.2631	2.32975
VCAM1	Vascular cell adhesion protein 1	P19320	Cardiometabolic	-0.024388	0.289054	-0.0309	0.368663	-2.392	2.2484	1.67807
VCAN	Versican core protein	P13611	Neurology	-0.0103638	0.337949	-0.0115	0.4403	-1.4863	2.0818	0.977517
VEGFA	Vascular endothelial growth factor A	P15692	Inflammation	-0.022709	0.639343	-0.11295	0.8588	-1.66955	2.619	1.35223
VEGFC	Vascular endothelial growth factor C	P49767	Oncology	-0.0561716	0.625517	-0.048525	0.87765	-2.91455	1.8259	1.49886
VEGFD	Vascular endothelial growth factor D	O43915	Inflammation	-0.00605605	0.419341	-0.00602802	0.53485	-5.88665	2.00475	1.14044
VIM	Vimentin	P08670	Cardiometabolic	-0.240279	1.37881	-0.0687	1.27425	-7.40625	6.77595	3.63311
VMO1	Vitelline membrane outer layer protein 1 homolog	Q7Z5L0	Oncology	-0.157784	0.75304	-0.0809	0.864463	-6.0627	2.4935	2.32975
VNN2	Vascular non-inflammatory molecule 2	O95498	Oncology	-0.106333	0.518662	-0.04645	0.644425	-3.0797	1.34645	2.32975
VPS37A	Vacuolar protein sorting-associated protein 37A	Q8NEZ2	Oncology	0.00262878	0.918423	-0.02715	1.23221	-2.9626	5.89095	2.32975
VPS53	Vacuolar protein sorting-associated protein 53 homolog	Q5VIR6	Oncology	0.0306754	0.857018	-0.0391	1.1517	-2.0699	3.5444	2.32975
VSIG4	V-set and immunoglobulin domain-containing protein 4	Q9Y279	Neurology	-0.0964092	0.440435	-0.0946	0.51105	-5.9326	2.2816	2.26458
VSIR	V-type immunoglobulin domain-containing suppressor of T-cell activation	Q9H7M9	Cardiometabolic	0.0246098	0.672616	-0.07385	0.8636	-1.80065	3.94235	2.28087
VSTM1	V-set and transmembrane domain-containing protein 1	Q6UX27	Neurology	-0.0269288	0.543928	-0.03245	0.698412	-1.7759	5.5097	3.86119
VSTM2L	V-set and transmembrane domain-containing protein 2-like protein	Q96N03	Cardiometabolic	0.0146832	0.661115	-0.0123	0.542675	-2.2736	8.0186	3.63311
VTA1	Vacuolar protein sorting-associated protein VTA1 homolog	Q9NP79	Neurology	-0.00982366	0.788859	-0.02095	1.0625	-3.0584	3.13975	0.977517
VTCN1	V-set domain-containing T-cell activation inhibitor 1	Q7Z7D3	Oncology	0.0117092	0.359102	0.008625	0.43595	-1.392	5.20575	3.87748
VWA1	von Willebrand factor A domain-containing protein 1	Q6PCB0	Oncology	-0.0505767	0.482986	-0.0738	0.620325	-2.3383	2.0997	1.28706
VWC2	Brorin	Q2TAL6	Neurology	-0.0810233	0.425707	-0.0727	0.56865	-1.7676	1.89875	2.73705
VWF	von Willebrand factor	P04275	Cardiometabolic	-0.0720711	0.818034	-0.0571	1.05088	-3.7316	3.9752	0.733138
WARS	Tryptophan--tRNA ligase, cytoplasmic	P23381	Neurology	-0.089397	0.457888	-0.06575	0.51665	-2.16	3.16245	2.03649
WAS	Wiskott-Aldrich syndrome protein	P42768	Inflammation	0.0553296	0.755639	-0.005975	0.824425	-2.7753	5.1555	3.74715
WASF1	Wiskott-Aldrich syndrome protein family member 1	Q92558	Cardiometabolic	0.0722308	1.06825	0	1.44595	-2.8849	5.2567	3.63311
WASF3	Wiskott-Aldrich syndrome protein family member 3	Q9UPY6	Neurology	0.0199077	0.9549	-0.00515	1.06736	-6.824	4.8909	3.86119
WFDC12	WAP four-disulfide core domain protein 12	Q8WWY7	Oncology	-0.0682865	0.780185	-0.0686	1.01943	-2.5645	4.1885	1.38482
WFDC2	WAP four-disulfide core domain protein 2	Q14508	Oncology	-0.0588541	0.384278	-0.0917	0.4595	-1.6664	2.4684	7.4943
WFIKKN1	WAP, Kazal, immunoglobulin, Kunitz and NTR domain-containing protein 1	Q96NZ8	Neurology	0.0299467	0.482935	0.028975	0.637575	-1.9412	3.6419	2.6393
WFIKKN2	WAP, Kazal, immunoglobulin, Kunitz and NTR domain-containing protein 2	Q8TEU8	Inflammation	0.0262263	0.385977	0.0127	0.508275	-1.6554	1.5756	2.11795
WIF1	Wnt inhibitory factor 1	Q9Y5W5	Oncology	-0.00365313	0.37803	-0.00585	0.493275	-1.5955	1.52545	1.2219
WNT9A	Protein Wnt-9a	O14904	Inflammation	-0.0390549	0.33472	-0.03885	0.431	-1.1786	3.648	3.74715
WWP2	NEDD4-like E3 ubiquitin-protein ligase WWP2	O00308	Neurology	0.000823739	0.618922	-0.02255	0.8237	-2.0253	4.1106	2.47638
XCL1	Lymphotactin	P47992	Oncology	-0.0229132	0.622163	-0.06855	0.7341	-1.8997	6.2685	1.2219
XG	Glycoprotein Xg	P55808	Cardiometabolic	-0.0702	0.436598	-0.077	0.592225	-4.5881	2.0993	1.09156
XPNPEP2	Xaa-Pro aminopeptidase 2	O43895	Oncology	-0.0992514	1.09739	0.0018	1.52995	-7.7211	2.5863	1.49886
XRCC4	DNA repair protein XRCC4	Q13426	Neurology	-0.00472746	0.421665	-0.01855	0.46875	-1.8768	4.46175	3.86119
YES1	Tyrosine-protein kinase Yes	P07947	Oncology	-0.0651117	1.29505	-0.0345	1.75615	-3.9266	3.928	2.32975
YTHDF3	YTH domain-containing family protein 3	Q7Z739	Inflammation	-0.0398465	0.924208	-0.0558	1.2309	-3.61605	4.1658	3.74715
ZBTB16	Zinc finger and BTB domain-containing protein 16	Q05516	Oncology	0.0933074	0.799844	-0.018425	1.0202	-2.0985	4.46445	3.87748
ZBTB17	Zinc finger and BTB domain-containing protein 17	Q13105	Cardiometabolic	-0.0359852	0.453688	-0.0853	0.468938	-1.71285	4.3036	3.63311

## Sheet: S3. Covariate LM Screening
Supplementary Table 3. Univariate and adjusted linear regression screening on the association between each covariate and cIMT.
	Univariate Linear Regression Model					Adjusted Linear Regression Model (adjusted for age, sex, ethnicity, and age and center of cIMT measurement)
Variable	Estimate	SE	p-value	R2	adjusted R2	Estimate	SE	p-value	R2	adjusted R2
Age at imaging visit	6.75653	0.175837	1.20858e-289	0.194007	0.193875	5.06877	0.824779	8.46659e-10	0.213459	0.212174
Age at baseline	6.8407	0.181504	8.55232e-280	0.188029	0.187896	1.67556	0.843607	0.0470573	0.213459	0.212174
SBP	1.78989	0.0853604	2.42908e-94	0.0668851	0.066733	0.811266	0.0836729	4.52909e-22	0.22535	0.223958
Trunk fat-free mass index	18.8216	1.24077	4.72665e-51	0.0361569	0.0359998	15.0226	1.67837	4.60974e-19	0.223615	0.222221
Waist circumference	1.8961	0.12509	5.58531e-51	0.0361047	0.0359475	0.907021	0.13368	1.26997e-11	0.219327	0.217925
Whole body fat-free mass index	8.52872	0.623889	6.26179e-42	0.0295648	0.0294066	7.53523	0.85135	1.11983e-18	0.223393	0.221998
sex	40.4056	3.12847	1.13705e-37	0.0264742	0.0263155	31.6665	2.82883	8.27519e-29	0.213459	0.212174
Vascular/heart problems diagnosed by doctor	40.833	3.86328	6.8821e-26	0.0178866	0.0177265	8.26681	3.57433	0.0207652	0.214145	0.212733
HbA1c	3.46306	0.332959	3.97099e-25	0.0173302	0.01717	0.549331	0.308293	0.0748237	0.213866	0.212454
Apolipoprotein B	71.2448	6.98462	3.08527e-24	0.0166791	0.0165188	40.526	6.29112	1.27068e-10	0.218752	0.217349
BMI	3.70862	0.372978	4.03345e-23	0.0158625	0.015702	2.47341	0.337216	2.50842e-13	0.220308	0.218908
TG	15.7539	1.67596	7.53697e-21	0.0142002	0.0140395	7.14878	1.55736	4.51382e-06	0.216156	0.214748
Blood pressure medication	51.8311	5.7643	3.18979e-19	0.0130094	0.0128485	-2.09242	5.50963	0.704125	0.213477	0.212064
LDL direct	17.2865	1.94863	9.36055e-19	0.0126671	0.0125061	10.1386	1.75106	7.39031e-09	0.217741	0.216336
Statin use	41.9716	5.1951	7.79491e-16	0.0105289	0.0103676	-5.59249	4.81198	0.245199	0.213632	0.21222
Cholesterol lowering medication	44.9909	5.80062	1.01795e-14	0.00971222	0.00955078	-11.1603	5.53141	0.0436744	0.213981	0.212569
Cholesterol	10.6834	1.486	7.28413e-13	0.00835589	0.00819423	6.01104	1.34576	8.08775e-06	0.216013	0.214604
Aspirin use	35.5468	5.08574	3.05093e-12	0.00790138	0.00773965	1.26572	4.62846	0.784505	0.213468	0.212055
Trunk fat mass index	6.02332	0.96595	4.79914e-10	0.00629903	0.00613703	4.66099	0.881355	1.27642e-07	0.217034	0.215628
DBP	0.96516	0.1548	4.82249e-10	0.00629749	0.0061355	0.136545	0.141729	0.335372	0.213578	0.212165
Ever smoked	19.6562	3.20435	9.09041e-10	0.00609708	0.00593504	9.60462	2.8712	0.000827292	0.214893	0.213483
Follow up time	0.0135088	0.0022643	2.5674e-09	0.00576908	0.005607	0.00315456	0.00893798	0.724146	0.213475	0.212062
HDL cholesterol	-25.9635	4.47304	6.78046e-09	0.00546261	0.00530048	-18.2816	4.39448	3.22426e-05	0.215675	0.214266
PRS for HTN	8.04715	1.69172	2.01215e-06	0.00367521	0.00351278	8.10329	1.5012	6.99644e-08	0.217183	0.215777
PRS for ISS	7.81123	1.73197	6.60291e-06	0.00330503	0.00314254	8.03913	1.5385	1.79621e-07	0.21695	0.215543
Apolipoprotein A	-26.8412	6.39028	2.7032e-05	0.00286796	0.0027054	-27.9017	6.15766	5.9757e-06	0.216087	0.214679
Alcohol Intake frequency.4	13.6664	3.77297	0.000294475	0.00213438	0.0019717	-6.67807	3.4117	0.0503456	0.21395	0.212538
PRS for CVD	5.40679	1.65845	0.00111965	0.00172972	0.00156698	6.44438	1.47403	1.25189e-05	0.215906	0.214497
Townsend deprivation index	-1.771	0.558392	0.00152347	0.0016372	0.00147444	-0.111952	0.509404	0.826057	0.213465	0.212052
Physical activity category.3	11.3002	3.67481	0.00211396	0.00153918	0.00137641	3.73441	3.27484	0.254191	0.213626	0.212213
center2.Cheadle (imaging visit)	-9.80383	3.20156	0.00220665	0.00152637	0.0013636	-5.10201	3.66113	0.1635	0.213459	0.212174
Alcohol Intake frequency.1	-11.7488	4.04824	0.00371865	0.00137125	0.00120845	0.585946	3.64498	0.872292	0.213462	0.212049
C-reactive protein	1.21981	0.464175	0.00861277	0.00112457	0.000961724	0.649626	0.412507	0.115349	0.213777	0.212365
center.Sheffield	-14.0341	5.68615	0.0136097	0.000992103	0.000829239	-8.65975	5.3111	0.103048	0.2138	0.212388
Whole body fat mass index	1.20702	0.497986	0.0153878	0.000956829	0.000793959	2.69996	0.489318	3.57337e-08	0.21735	0.215944
Genetic PC 2	0.177517	0.0749723	0.0179269	0.000913136	0.000750259	0.0611061	0.11735	0.602583	0.213493	0.212081
center2.Reading (imaging visit)	9.01636	4.27419	0.0349428	0.000724929	0.000562022	-6.73939	4.47988	0.132538	0.213459	0.212174
center.Reading	14.4935	7.44555	0.0516288	0.000617361	0.000454436	-3.44654	7.52926	0.647146	0.213485	0.212073
Alcohol Intake frequency.2	-6.34442	3.63153	0.080681	0.00049733	0.000334385	3.69426	3.24151	0.254468	0.213625	0.212213
center.Wrexham	-71.2593	43.8603	0.10428	0.000430139	0.000267184	-33.0786	39.0153	0.396563	0.213551	0.212138
Diabetes diagnosed by doctor	16.9007	10.7123	0.114687	0.000405628	0.000242668	-2.65477	9.52977	0.780579	0.213469	0.212056
Ethnicity group.Black	26.5988	17.433	0.127118	0.000379378	0.000216414	62.4075	15.5612	6.1325e-05	0.213459	0.212174
center.Bury	-8.71703	5.74868	0.129482	0.000374709	0.000211744	-3.64583	5.31063	0.492414	0.213519	0.212106
Genetic PC 3	0.209028	0.141352	0.139252	0.000356373	0.000193406	0.0620529	0.133656	0.642469	0.213486	0.212074
Physical activity category.1	-6.35978	4.31861	0.140898	0.000353426	0.000190458	-0.973994	3.84007	0.799782	0.213467	0.212054
PRS for T2D	2.45049	1.66568	0.141297	0.000352717	0.000189749	2.85842	1.48031	0.0535344	0.213937	0.212525
center.Edinburgh	11.7809	8.35022	0.158339	0.000324398	0.000161425	4.33926	7.86188	0.581012	0.213498	0.212085
center.Stoke	-10.8999	7.88637	0.166986	0.000311323	0.000148348	-16.8975	7.17263	0.0185125	0.214171	0.212759
Ethnicity group.Mixed	-25.526	19.4281	0.188939	0.000281345	0.000118366	7.34723	17.2964	0.67101	0.213459	0.212174
Ethnicity group.Other	-22.3946	17.2669	0.19469	0.000274156	0.000111175	-10.4931	15.3509	0.494283	0.213459	0.212174
Alcohol Intake frequency.3	4.3535	3.51965	0.216166	0.00024936	8.63749e-05	3.69149	3.135	0.239038	0.213637	0.212224
center.Middlesborough	7.23367	6.50356	0.266069	0.000201643	3.86501e-05	2.84548	6.48837	0.661002	0.213483	0.212071
center.Cardiff	-34.0001	37.4189	0.363579	0.000134579	-2.84252e-05	-39.2765	34.3321	0.252662	0.213627	0.212214
center.Birmingham	-6.83109	8.21451	0.405674	0.000112726	-5.02815e-05	3.28887	7.51944	0.66185	0.213483	0.21207
center.Leeds	4.23505	5.21138	0.416448	0.000107652	-5.53566e-05	8.21045	4.74999	0.0839456	0.213842	0.21243
Ethnicity group.Asian	-11.184	15.2319	0.462824	8.78834e-05	-7.51281e-05	2.86248	13.5864	0.833139	0.213459	0.212174
center.Bristol	18.9242	26.4836	0.474907	8.32338e-05	-7.97784e-05	-4.66668	25.0915	0.852462	0.213463	0.21205
Genetic PC 1	0.0272058	0.0404178	0.5009	7.38585e-05	-8.91552e-05	0.0737091	0.118673	0.534549	0.213508	0.212095
center.Hounslow	4.73557	7.36401	0.520203	6.74128e-05	-9.56019e-05	1.44856	7.55455	0.847947	0.213463	0.21205
center.Barts	5.92875	9.64473	0.538767	6.15992e-05	-0.000101417	12.5013	9.17357	0.17301	0.213697	0.212285
Lipoprotein A	0.0204338	0.0379784	0.590571	4.7191e-05	-0.000115827	-0.0024118	0.033791	0.943102	0.213459	0.212046
center.Manchester	3.14027	6.69252	0.638929	3.58917e-05	-0.000127128	13.3748	6.10616	0.0285347	0.214074	0.212663
center2.Bristol (imaging visit)	22.6057	50.6473	0.655371	3.24762e-05	-0.000130544	-39.9477	45.0486	0.375238	0.213459	0.212174
Genetic PC 5	0.0939839	0.214826	0.661773	3.12014e-05	-0.000131819	0.30518	0.195012	0.117651	0.213773	0.212361
center.Liverpool	2.3755	5.85068	0.684741	2.68746e-05	-0.000136147	7.50222	5.39067	0.164063	0.213707	0.212295
center.Glasgow	-4.31328	11.0342	0.695884	2.49103e-05	-0.000138111	-0.26458	10.1332	0.97917	0.213459	0.212046
center.Stockport	-6.48006	17.4361	0.710169	2.25168e-05	-0.000140505	-3.77212	15.7776	0.811051	0.213466	0.212053
Genetic PC 4	-0.0606696	0.17841	0.733826	1.88517e-05	-0.000144171	0.179497	0.161914	0.267648	0.213616	0.212204
Physical activity category.2	-1.07833	3.18165	0.734681	1.8726e-05	-0.000144297	2.47434	2.83018	0.382006	0.213557	0.212144
center.Nottingham	1.672	5.70895	0.769629	1.39833e-05	-0.00014904	-0.282356	5.22176	0.956879	0.213459	0.212046
center.Croydon	-2.11262	10.318	0.837774	6.83446e-06	-0.00015619	-6.25063	9.78847	0.523126	0.213511	0.212098
center.Oxford	-2.05515	11.2946	0.855621	5.39762e-06	-0.000157627	-11.1186	10.6139	0.294888	0.213599	0.212187

## Sheet: S4. Covariate AIC Screening
Supplementary Table 4. AIC-based screening on the association between each covariate and cIMT.
	Stepwise AIC Model, with selected covariates
Covariate	Estimate	SE	0.025	0.975	p-value
Non-modifiable Variables
cIMT imaging center (Newcastle = reference)
center2Bristol (imaging)	-32.4934	43.8708	-118.496	53.5088	0.458927
center2Cheadle (imaging)	-2.92272	3.63697	-10.0525	4.20702	0.421651
center2Reading (imaging)	-2.70323	4.44004	-11.4073	6.00081	0.54266
Age related
Age at baseline visit & blood draw	0.730665	0.830754	-0.897906	2.35924	0.379154
Age at imaging visit	5.16151	0.804804	3.58381	6.73921	1.52995e-10
sex (female = 1, male = 0)	-18.7342	8.33304	-35.0699	-2.39851	0.0246
Ethnicity (groupWhite = reference)
Ethnicity groupAsian	11.1231	13.2943	-14.9385	37.1846	0.402807
Ethnicity groupBlack	62.3952	15.2295	32.54	92.2503	4.23952e-05
Ethnicity groupMixed	8.82015	16.8574	-24.2263	41.8666	0.600839
Ethnicity groupOther	-14.9793	14.9706	-44.327	14.3683	0.317068
Additional Variables added
Genetics
PRS for CVD	3.34359	1.51231	0.378923	6.30826	0.0270789
PRS for HTN	5.07578	1.55956	2.01849	8.13307	0.00114163
Genetic PC 5	0.310179	0.190891	-0.064034	0.684392	0.104235
Health Behaviors
Ever smoked	10.3975	2.80553	4.89767	15.8973	0.000212359
Physical activity (no activity = reference)
Physical activity category1	4.21064	5.01097	-5.61262	14.0339	0.400781
Physical activity category2	9.01364	4.16493	0.848921	17.1784	0.0304893
Physical activity category3	10.61	4.579	1.63349	19.5864	0.0205318
Anthropometric
Waist circumference	0.473173	0.266329	-0.0489249	0.995272	0.0756754
Whole body fat mass index	-7.92992	2.46677	-12.7656	-3.09418	0.0013126
Trunk fat mass index	12.4632	4.31783	3.99868	20.9276	0.00390994
Trunk fat-free mass index	14.5008	2.29361	10.0046	18.9971	2.75962e-10
Physical measures/biomarkers/medications
SBP	1.5102	0.117967	1.27895	1.74146	4.77469e-37
DBP	-2.14212	0.202645	-2.53937	-1.74486	6.80751e-26
Apolipoprotein A	-18.5927	6.22909	-30.8039	-6.38149	0.00284871
Apolipoprotein B	34.1922	6.5237	21.4034	46.9809	1.64868e-07
Cholesterol lowering medication	-14.146	5.67255	-25.2662	-3.02583	0.0126657

## Sheet: S5. Protein LM Screening
Supplementary Table 5. Screening of the association between each protein to mean cIMT with adjusted linear regression models (LM).
	LM 1 (Basic non-modifiable characteristics)							LM 2 (LM1 + Genetics)							LM 3 (LM2 + Health behavior)							LM 4 (LM3 + Physical measures)							LM 5 (LM4 + Biomarkers and medical information)
Protein	Estimate	SE	p-value	FDR adjusted p-value	Bonferroni adjusted p-value	R2	adjusted R2	Estimate	SE	p-value	FDR adjusted p-value	Bonferroni adjusted p-value	R2	adjusted R2	Estimate	SE	p-value	FDR adjusted p-value	Bonferroni adjusted p-value	R2	adjusted R2	Estimate	SE	p-value	FDR adjusted p-value	Bonferroni adjusted p-value	R2	adjusted R2	Estimate	SE	p-value	FDR adjusted p-value	Bonferroni adjusted p-value	R2	adjusted R2
CHGB	-19.6192	3.23586	1.4153e-09	2.06776e-06	2.06776e-06	0.218152	0.216747	-19.1343	3.22839	3.25565e-09	4.75651e-06	4.75651e-06	0.223044	0.221267	-18.789	3.22996	6.29061e-09	9.19058e-06	9.19058e-06	0.225109	0.222829	-14.6809	3.26768	7.15971e-06	0.00523016	0.0104603	0.253839	0.250909	-15.3613	3.26039	2.51363e-06	0.00367241	0.00367241	0.260562	0.257294
PON3	-25.2147	4.5031	2.24434e-08	1.63949e-05	3.27898e-05	0.217465	0.216059	-23.0274	4.50673	3.32722e-07	0.000121527	0.000486107	0.221904	0.220124	-23.5095	4.51943	2.03713e-07	9.98649e-05	0.000297625	0.224254	0.221972	-11.7801	4.81953	0.0145436	0.259125	1	0.252106	0.249168	-10.0609	4.95797	0.0424773	0.470531	1	0.258375	0.255097
PAG1	12.7667	2.33821	4.94777e-08	1.80717e-05	7.22869e-05	0.217269	0.215863	12.1222	2.33455	2.14159e-07	0.000121527	0.000312886	0.222012	0.220233	12.1551	2.33724	2.05061e-07	9.98649e-05	0.000299595	0.224253	0.22197	8.73676	2.34207	0.000192938	0.0387451	0.281882	0.253075	0.250142	6.17813	2.41764	0.0106295	0.287983	1	0.258667	0.25539
PLTP	-19.3347	3.51933	4.091e-08	1.80717e-05	5.97695e-05	0.217316	0.21591	-17.9767	3.5181	3.3231e-07	0.000121527	0.000485505	0.221904	0.220125	-18.0776	3.52355	2.9787e-07	0.000108797	0.000435189	0.224161	0.221878	-13.1654	3.56958	0.000227794	0.0387451	0.332807	0.253037	0.250104	-8.84493	3.88051	0.0226822	0.360204	1	0.258506	0.255228
SIT1	12.4974	2.35154	1.10684e-07	3.23417e-05	0.000161709	0.21707	0.215663	11.5123	2.35133	1.00287e-06	0.000182917	0.0014652	0.221634	0.219853	11.4933	2.35694	1.1079e-06	0.000209958	0.00161864	0.22384	0.221556	8.76329	2.36863	0.000217728	0.0387451	0.3181	0.253048	0.250114	7.21104	2.46783	0.00349042	0.250343	1	0.258911	0.255635
IL16	15.6653	3.00698	1.95369e-07	4.75724e-05	0.000285434	0.216929	0.215522	14.9106	3.00101	6.92989e-07	0.000182917	0.00101246	0.221724	0.219944	15.0867	3.00126	5.12951e-07	0.000149884	0.000749421	0.224028	0.221745	9.74969	3.04519	0.00137335	0.11147	1	0.252628	0.249693	7.16759	3.05997	0.0191934	0.34197	1	0.258541	0.255263
BCAN	-19.4188	3.81364	3.65026e-07	7.61861e-05	0.000533303	0.216775	0.215368	-18.5769	3.80707	1.09003e-06	0.000182917	0.00159253	0.221613	0.219833	-17.8567	3.81196	2.86873e-06	0.000381019	0.00419121	0.223608	0.221323	-9.17404	3.87235	0.0178616	0.263202	1	0.252061	0.249124	-10.3253	3.87073	0.0076612	0.27631	1	0.258738	0.255462
SMOC2	17.1648	3.41197	5.02418e-07	9.17542e-05	0.000734033	0.216696	0.215289	16.4949	3.4067	1.31762e-06	0.000182917	0.00192505	0.221567	0.219786	16.5757	3.40581	1.16215e-06	0.000209958	0.0016979	0.223828	0.221544	10.3556	3.41411	0.00243001	0.132062	1	0.2525	0.249564	8.70186	3.42289	0.0110384	0.287983	1	0.258659	0.255382
FMNL1	10.4474	2.09137	6.03126e-07	9.79075e-05	0.000881167	0.216651	0.215244	10.1186	2.08617	1.26325e-06	0.000182917	0.00184561	0.221577	0.219797	10.101	2.08456	1.29338e-06	0.000209958	0.00188962	0.223802	0.221518	7.50153	2.06659	0.00028584	0.0417613	0.417613	0.252985	0.250051	6.46906	2.06803	0.00176747	0.198637	1	0.259062	0.255787
NCAN	-16.6826	3.35823	6.95946e-07	0.000101678	0.00101678	0.216615	0.215208	-16.4432	3.34904	9.35249e-07	0.000182917	0.0013664	0.221651	0.21987	-15.5721	3.35549	3.54326e-06	0.000398208	0.0051767	0.223556	0.221272	-7.12632	3.46319	0.0396583	0.332008	1	0.251893	0.248955	-8.38425	3.46447	0.0155466	0.317555	1	0.258586	0.255308
HAVCR1	10.7093	2.21982	1.43817e-06	0.000191015	0.00210116	0.216437	0.215029	9.76762	2.22033	1.10502e-05	0.000849701	0.0161443	0.221048	0.219267	9.566	2.22534	1.74491e-05	0.00118772	0.0254932	0.223169	0.220883	5.80167	2.23538	0.00947105	0.229565	1	0.252199	0.249262	5.09819	2.26136	0.0242016	0.3802	1	0.258492	0.255214
PLA2G7	20.2286	4.21961	1.67402e-06	0.000203812	0.00244574	0.216399	0.214992	20.2343	4.21047	1.57878e-06	0.000192216	0.00230659	0.221523	0.219742	20.6313	4.21093	9.85678e-07	0.000209958	0.00144007	0.223868	0.221585	21.1527	4.14972	3.54738e-07	0.000518272	0.000518272	0.254544	0.251616	5.68111	5.23824	0.278166	0.705555	1	0.258018	0.254738
CST6	-13.1981	2.7788	2.08513e-06	0.000234337	0.00304638	0.216345	0.214938	-13.403	2.77318	1.3772e-06	0.000182917	0.00201208	0.221556	0.219776	-13.2828	2.77143	1.68386e-06	0.000246012	0.00246012	0.223738	0.221453	-10.9726	2.72871	5.8606e-05	0.0218021	0.0856234	0.25335	0.250418	-11.0833	2.71885	4.63028e-05	0.0225495	0.0676485	0.259888	0.256617
CCN3	19.7031	4.18752	2.59186e-06	0.000264146	0.0037867	0.216292	0.214884	18.594	4.18272	8.92653e-06	0.000724996	0.0130417	0.2211	0.219319	19.0361	4.18372	5.46725e-06	0.000570547	0.00798766	0.223451	0.221166	12.8333	4.21408	0.00233416	0.132062	1	0.252509	0.249573	12.0283	4.19915	0.00419146	0.250343	1	0.25887	0.255594
TACSTD2	-21.736	4.6418	2.89277e-06	0.000264146	0.00422633	0.216265	0.214857	-20.9694	4.63092	6.06341e-06	0.000681434	0.00885864	0.221194	0.219413	-21.5066	4.62902	3.45461e-06	0.000398208	0.00504718	0.223563	0.221278	-16.1184	4.62582	0.000496618	0.0604632	0.725558	0.252859	0.249925	-13.5046	4.7138	0.00418547	0.250343	1	0.258871	0.255595
IGFBP2	-8.99759	1.91984	2.8374e-06	0.000264146	0.00414543	0.21627	0.214862	-7.99505	1.92315	3.26461e-05	0.00176652	0.047696	0.220786	0.219003	-8.2913	1.93127	1.78849e-05	0.00118772	0.0261299	0.223163	0.220877	-1.96932	2.19281	0.369179	0.645168	1	0.251473	0.248534	-0.18573	2.20654	0.932922	0.98311	1	0.257876	0.254595
NPTXR	-17.3384	3.78152	4.62923e-06	0.000322062	0.0067633	0.216149	0.214741	-16.7659	3.77162	8.93219e-06	0.000724996	0.0130499	0.2211	0.219318	-16.2535	3.7761	1.7012e-05	0.00118772	0.0248545	0.223176	0.22089	-9.73832	3.77999	0.0100103	0.229565	1	0.252187	0.24925	-10.8462	3.77216	0.0040501	0.250343	1	0.258878	0.255602
STC2	22.7198	4.95274	4.57943e-06	0.000322062	0.00669055	0.216152	0.214744	22.2579	4.93947	6.72511e-06	0.000701813	0.00982538	0.221169	0.219388	22.2599	4.93447	6.57001e-06	0.000599924	0.00959879	0.223406	0.221121	12.8216	4.94542	0.00954722	0.229565	1	0.252197	0.24926	12.5594	4.92904	0.0108573	0.287983	1	0.258663	0.255386
CRLF1	22.0224	4.79243	4.40913e-06	0.000322062	0.00644174	0.216161	0.214753	21.3552	4.78222	8.13025e-06	0.000724996	0.0118783	0.221123	0.219341	21.5724	4.77765	6.44239e-06	0.000599924	0.00941233	0.223411	0.221126	11.1849	4.81566	0.0202329	0.278585	1	0.252035	0.249097	9.60933	4.80329	0.0454829	0.481525	1	0.258361	0.255082
DSG2	-22.3015	4.85666	4.47897e-06	0.000322062	0.00654377	0.216157	0.21475	-20.6722	4.85271	2.07549e-05	0.00134171	0.0303229	0.220895	0.219113	-20.4557	4.85478	2.55036e-05	0.00160548	0.0372608	0.223078	0.220791	-12.8974	4.91016	0.00864359	0.222517	1	0.252219	0.249282	-8.69872	4.95727	0.0793536	0.579678	1	0.258249	0.25497
SKAP1	8.11177	1.76748	4.53262e-06	0.000322062	0.00662216	0.216155	0.214747	7.49812	1.76574	2.20404e-05	0.00134171	0.032201	0.220881	0.219099	7.41549	1.767	2.74723e-05	0.00160548	0.0401371	0.22306	0.220773	5.02819	1.77043	0.00452479	0.18645	1	0.252361	0.249425	3.18029	1.7997	0.0772573	0.579678	1	0.258254	0.254975
GAL	-8.99788	1.97685	5.4263e-06	0.000360356	0.00792783	0.21611	0.214702	-8.82984	1.9736	7.81657e-06	0.000724996	0.01142	0.221132	0.219351	-8.80413	1.97186	8.15487e-06	0.000700839	0.0119143	0.223354	0.221068	-6.51036	1.96336	0.000918711	0.0838898	1	0.252719	0.249784	-6.06739	1.98949	0.00230039	0.240062	1	0.259003	0.255728
LDLR	10.4881	2.30919	5.68156e-06	0.000360903	0.00830076	0.216099	0.214691	9.55766	2.30817	3.50753e-05	0.00183018	0.051245	0.220768	0.218986	10.1402	2.32211	1.28144e-05	0.00104011	0.0187219	0.223244	0.220958	5.7457	2.48596	0.0208516	0.278585	1	0.252028	0.249091	-0.674849	2.71343	0.803595	0.936894	1	0.257882	0.254602
SEZ6L	-20.5409	4.68037	1.15928e-05	0.000705709	0.016937	0.215925	0.214516	-20.2152	4.66745	1.50729e-05	0.00104865	0.0220216	0.220973	0.219191	-19.4436	4.66856	3.15924e-05	0.00164845	0.0461565	0.223026	0.22074	-9.09486	4.74877	0.0555132	0.35263	1	0.251824	0.248885	-10.2395	4.73856	0.0307432	0.428379	1	0.258442	0.255164
OPTC	-12.1389	2.79179	1.39558e-05	0.000744446	0.0203894	0.215879	0.214471	-11.8377	2.78428	2.15397e-05	0.00134171	0.0314694	0.220886	0.219104	-11.6276	2.7842	3.00446e-05	0.00164845	0.0438952	0.223038	0.220752	-7.56184	2.79617	0.00686255	0.213954	1	0.252269	0.249333	-8.15151	2.78656	0.00345399	0.250343	1	0.258913	0.255637
PODXL2	-20.5593	4.74209	1.47768e-05	0.000744446	0.0215889	0.215865	0.214457	-20.5876	4.72771	1.35448e-05	0.00098945	0.019789	0.220999	0.219217	-19.891	4.72991	2.64381e-05	0.00160548	0.0386261	0.223069	0.220783	-12.0474	4.71739	0.0106785	0.229565	1	0.252173	0.249236	-12.9935	4.70181	0.00573524	0.27631	1	0.258802	0.255525
AMY2A	-12.1064	2.78476	1.40002e-05	0.000744446	0.0204543	0.215879	0.21447	-11.492	2.78097	3.63826e-05	0.00183293	0.0531549	0.220759	0.218977	-11.5939	2.77923	3.06601e-05	0.00164845	0.0447944	0.223033	0.220747	-6.59756	2.80001	0.0184913	0.264861	1	0.252054	0.249117	-6.47861	2.78874	0.0202046	0.342333	1	0.25853	0.255252
WFIKKN2	-16.1861	3.72056	1.38059e-05	0.000744446	0.0201704	0.215882	0.214473	-14.9726	3.71559	5.6533e-05	0.00242926	0.0825948	0.220653	0.21887	-14.7498	3.72596	7.62261e-05	0.00293495	0.111366	0.222814	0.220527	-7.62053	3.87932	0.0495295	0.341333	1	0.251847	0.248909	-8.14983	3.88184	0.0358158	0.459008	1	0.25841	0.255132
FURIN	15.0739	3.47266	1.44295e-05	0.000744446	0.0210814	0.215871	0.214463	13.8738	3.46918	6.43198e-05	0.00253976	0.0939712	0.220622	0.218839	14.1233	3.48831	5.213e-05	0.00224006	0.0761619	0.222905	0.220618	5.41541	3.80414	0.154626	0.467462	1	0.251623	0.248684	2.02122	3.84091	0.598745	0.846002	1	0.257909	0.254628
AMY2B	-12.0701	2.80205	1.67621e-05	0.000816313	0.0244894	0.215835	0.214426	-11.434	2.79841	4.44696e-05	0.00216567	0.0649701	0.220711	0.218928	-11.5215	2.79632	3.83462e-05	0.00180722	0.0560238	0.222979	0.220693	-6.71375	2.81056	0.0169356	0.263202	1	0.252073	0.249136	-6.51525	2.79925	0.0199714	0.342333	1	0.258532	0.255255
CD200	-21.0703	4.91068	1.8085e-05	0.000833996	0.0264222	0.215816	0.214407	-19.8865	4.90189	5.03471e-05	0.00229866	0.0735571	0.220681	0.218898	-19.1645	4.90222	9.35458e-05	0.00341676	0.13667	0.222765	0.220477	-12.5152	4.87721	0.0103099	0.229565	1	0.25218	0.249243	-12.9672	4.87303	0.00781104	0.27631	1	0.258734	0.255457
APLP1	-10.3541	2.4144	1.82669e-05	0.000833996	0.0266879	0.215814	0.214405	-10.1776	2.40739	2.39595e-05	0.00140019	0.0350049	0.22086	0.219078	-9.87074	2.40764	4.18946e-05	0.00191275	0.0612081	0.222958	0.220671	-5.21657	2.41874	0.0310654	0.315841	1	0.251944	0.249006	-4.76425	2.41271	0.0483529	0.49463	1	0.258348	0.25507
DPY30	8.88006	2.09288	2.23823e-05	0.000990924	0.0327005	0.215764	0.214355	8.29713	2.08962	7.2502e-05	0.00271604	0.105925	0.220593	0.21881	8.31926	2.08839	6.86757e-05	0.00278709	0.100335	0.222839	0.220552	4.54632	2.10929	0.0311709	0.315841	1	0.251943	0.249005	2.9163	2.1177	0.16853	0.660113	1	0.258105	0.254826
OGFR	16.3025	3.86226	2.46756e-05	0.00106033	0.0360511	0.21574	0.214332	15.5821	3.85443	5.34984e-05	0.00236852	0.0781612	0.220666	0.218884	15.7099	3.85137	4.5799e-05	0.00202765	0.0669123	0.222936	0.22065	10.2364	3.81896	0.00737281	0.213954	1	0.252254	0.249317	7.8148	3.82091	0.040871	0.470531	1	0.258383	0.255104
MPHOSPH8	7.21017	1.72978	3.11161e-05	0.00129887	0.0454606	0.215684	0.214275	7.02073	1.72494	4.75777e-05	0.00224229	0.069511	0.220694	0.218912	7.10839	1.72325	3.75652e-05	0.00180722	0.0548827	0.222984	0.220698	5.76446	1.69861	0.000694103	0.0724347	1	0.252783	0.249848	4.87338	1.70108	0.00418596	0.250343	1	0.258871	0.255595
IGSF3	15.4651	3.74534	3.68934e-05	0.00147994	0.0539013	0.215642	0.214233	14.4096	3.73866	0.000117294	0.00408014	0.171366	0.220477	0.218694	14.9846	3.74349	6.33263e-05	0.00264342	0.0925197	0.222858	0.220571	4.51924	3.89167	0.245582	0.549456	1	0.25154	0.2486	1.98189	3.89306	0.610714	0.846973	1	0.257906	0.254626
SSC4D	4.38393	1.06264	3.74797e-05	0.00147994	0.0547579	0.215638	0.21423	3.83263	1.0638	0.000317318	0.00799313	0.463602	0.220239	0.218455	4.08145	1.06924	0.000136339	0.00416985	0.199192	0.222674	0.220387	1.6305	1.15701	0.158817	0.467462	1	0.251618	0.248679	-0.164012	1.18551	0.889971	0.972998	1	0.257877	0.254597
NTRK3	-23.4761	5.71825	4.08751e-05	0.00157154	0.0597185	0.215617	0.214208	-21.058	5.73035	0.00024006	0.00628917	0.350728	0.220306	0.218522	-20.5388	5.76015	0.0003657	0.00834825	0.534288	0.222439	0.220151	-13.4936	6.00785	0.0247401	0.296273	1	0.251992	0.249054	-14.1423	6.09637	0.0203853	0.342333	1	0.258528	0.255251
MEPE	21.8748	5.34768	4.35904e-05	0.00163296	0.0636856	0.215602	0.214193	21.3648	5.33271	6.23917e-05	0.00253206	0.0911542	0.220629	0.218846	21.9998	5.33154	3.73473e-05	0.00180722	0.0545643	0.222986	0.220699	19.3218	5.25577	0.000238676	0.0387451	0.348706	0.253027	0.250093	17.2	5.25072	0.00105976	0.15483	1	0.259176	0.255902
MOG	-16.2145	3.98212	4.7234e-05	0.00172522	0.0690089	0.215582	0.214173	-15.7835	3.97131	7.13706e-05	0.00271604	0.104272	0.220597	0.218814	-15.3921	3.96927	0.000106502	0.0037951	0.155599	0.222733	0.220446	-6.46451	3.99134	0.105363	0.416147	1	0.251696	0.248757	-8.68222	3.99977	0.0299939	0.425447	1	0.258447	0.255169
TMPRSS5	-13.6071	3.34685	4.84981e-05	0.00172819	0.0708557	0.215576	0.214167	-12.6741	3.34305	0.000151377	0.00460754	0.221162	0.220416	0.218633	-12.4385	3.34129	0.000198916	0.00548331	0.290616	0.222584	0.220296	-8.45894	3.3329	0.0111729	0.229565	1	0.252163	0.249226	-8.92953	3.32042	0.00718018	0.27631	1	0.258753	0.255476
CLUL1	-11.26	2.79567	5.70204e-05	0.00198349	0.0833067	0.215537	0.214127	-10.4719	2.79315	0.000179067	0.00512974	0.261617	0.220376	0.218593	-10.3837	2.79355	0.000203377	0.00550248	0.297134	0.222579	0.220291	-7.10741	2.79411	0.0109926	0.229565	1	0.252166	0.249229	-5.1272	2.83512	0.0705839	0.563514	1	0.258272	0.254993
PRELP	24.2566	6.05737	6.2891e-05	0.00208827	0.0918838	0.215513	0.214104	25.2841	6.04216	2.89652e-05	0.00162762	0.0423182	0.220814	0.219032	25.9928	6.03802	1.69706e-05	0.00118772	0.0247941	0.223176	0.22089	23.5676	5.93733	7.28837e-05	0.0218021	0.106483	0.2533	0.250367	22.6303	5.92554	0.000135256	0.0494024	0.197609	0.259643	0.25637
PLA2G1B	-12.6029	3.14563	6.23619e-05	0.00208827	0.0911107	0.215515	0.214106	-11.8166	3.14141	0.000170422	0.00497974	0.248987	0.220388	0.218604	-11.9826	3.14013	0.000136997	0.00416985	0.200153	0.222673	0.220386	-5.72374	3.19506	0.0732736	0.38041	1	0.251767	0.248829	-5.60106	3.18637	0.0788284	0.579678	1	0.25825	0.254971
RP2	12.1252	3.0391	6.69215e-05	0.00212549	0.0977724	0.215498	0.214089	11.8448	3.03087	9.40437e-05	0.00335117	0.137398	0.22053	0.218747	11.9866	3.0282	7.63367e-05	0.00293495	0.111528	0.222813	0.220526	9.05299	2.98628	0.00244342	0.132062	1	0.252499	0.249563	7.6817	2.98753	0.0101565	0.287983	1	0.258677	0.2554
CCL3	9.49437	2.37828	6.62545e-05	0.00212549	0.0967978	0.2155	0.214091	8.97021	2.37307	0.000158324	0.00472065	0.231312	0.220405	0.218622	9.13688	2.37204	0.000118402	0.00390209	0.172985	0.222708	0.220421	6.65106	2.3768	0.00515282	0.188207	1	0.252333	0.249396	5.25062	2.3785	0.0273139	0.411399	1	0.258466	0.255189
RASSF2	9.56379	2.42279	7.98812e-05	0.00248312	0.116706	0.215455	0.214046	9.18386	2.41651	0.000145824	0.00460754	0.213049	0.220425	0.218642	9.22995	2.41529	0.000133977	0.00416985	0.19574	0.222678	0.220391	6.13372	2.39493	0.0104571	0.229565	1	0.252177	0.24924	5.09536	2.3906	0.0330949	0.43956	1	0.258426	0.255148
OMG	-7.67817	1.94886	8.24486e-05	0.00250953	0.120457	0.215447	0.214038	-7.23769	1.94533	0.000200573	0.005529	0.293037	0.220349	0.218565	-7.01708	1.94613	0.000313849	0.00762739	0.458534	0.222475	0.220187	-4.61093	1.93372	0.0171336	0.263202	1	0.25207	0.249133	-4.79341	1.92777	0.0129269	0.317555	1	0.258625	0.255348
CD5	14.9138	3.79626	8.6401e-05	0.00257616	0.126232	0.215436	0.214027	13.9194	3.78889	0.000241063	0.00628917	0.352194	0.220305	0.218521	13.6678	3.79466	0.000318461	0.00762739	0.465271	0.222472	0.220184	10.2958	3.77768	0.00643997	0.213836	1	0.252283	0.249347	7.59542	3.82857	0.0473143	0.49103	1	0.258353	0.255074
CCN4	12.5554	3.20495	9.04424e-05	0.00264273	0.132136	0.215425	0.214015	12.126	3.19727	0.000150515	0.00460754	0.219902	0.220417	0.218634	12.0249	3.19465	0.000168736	0.00490151	0.246524	0.222623	0.220336	8.51652	3.17035	0.0072443	0.213954	1	0.252257	0.249321	7.88258	3.16132	0.0126771	0.317555	1	0.258629	0.255352
INPP1	9.34715	2.39982	9.92732e-05	0.00279637	0.145038	0.215402	0.213993	9.38676	2.39266	8.83582e-05	0.00322728	0.129091	0.220545	0.218762	9.40133	2.39029	8.477e-05	0.00317562	0.123849	0.222788	0.220501	7.57728	2.35126	0.00127676	0.109726	1	0.252645	0.24971	6.8976	2.35088	0.0033581	0.250343	1	0.258919	0.255643
APEX1	8.44566	2.16872	9.95285e-05	0.00279637	0.145411	0.215402	0.213992	7.84633	2.16484	0.000291938	0.00748283	0.426521	0.220259	0.218475	7.99773	2.16377	0.000220763	0.00586426	0.322534	0.222559	0.220271	5.1241	2.15509	0.017453	0.263202	1	0.252066	0.249129	4.24906	2.15239	0.0484135	0.49463	1	0.258348	0.25507
ANGPT2	13.1473	3.40091	0.000111863	0.00308361	0.163431	0.215373	0.213964	13.611	3.39225	6.08277e-05	0.00253206	0.0888692	0.220635	0.218853	13.0859	3.3921	0.0001156	0.00390209	0.168892	0.222714	0.220427	9.56846	3.34686	0.00426503	0.183271	1	0.252374	0.249438	11.0745	3.34367	0.000931436	0.153742	1	0.259205	0.255931
PFKFB2	6.45558	1.67558	0.000118	0.00318962	0.172397	0.21536	0.213951	6.34479	1.67075	0.000147536	0.00460754	0.215551	0.220422	0.218639	6.42391	1.66932	0.000120188	0.00390209	0.175594	0.222704	0.220417	4.65206	1.64749	0.00476224	0.18645	1	0.25235	0.249414	4.00822	1.64899	0.0150974	0.317555	1	0.258592	0.255315
IGFBP1	-3.73914	0.971594	0.000120075	0.00318962	0.175429	0.215356	0.213947	-3.37534	0.970961	0.000511929	0.0111631	0.747928	0.220125	0.218341	-3.59675	0.978323	0.000238532	0.00600855	0.348496	0.222541	0.220253	-0.955531	1.04202	0.359179	0.634535	1	0.251478	0.248538	-0.376312	1.05108	0.720338	0.910393	1	0.25789	0.25461
KLK6	-16.6952	4.36101	0.000130325	0.0034001	0.190405	0.215336	0.213927	-16.5958	4.35017	0.000137531	0.00460754	0.200932	0.220439	0.218656	-16.3549	4.34827	0.000170657	0.00490151	0.24933	0.222621	0.220333	-10.1572	4.2988	0.0181692	0.263202	1	0.252058	0.24912	-12.1097	4.29218	0.00479782	0.250343	1	0.258841	0.255564
GFRA1	18.5701	4.90946	0.000156736	0.0040174	0.228992	0.215292	0.213882	17.3622	4.90058	0.000398722	0.00924656	0.582533	0.220184	0.218401	18.0743	4.91196	0.000235557	0.00600855	0.344149	0.222544	0.220256	9.68134	4.98044	0.0519568	0.34504	1	0.251837	0.248899	5.82078	4.99868	0.244282	0.685554	1	0.25804	0.25476
KITLG	-13.5062	3.58062	0.000163447	0.00411717	0.238796	0.215282	0.213872	-13.2415	3.57026	0.000210049	0.00568299	0.306882	0.220337	0.218554	-12.8134	3.574	0.000339502	0.00787321	0.496012	0.222457	0.220168	-7.57961	3.54562	0.0325774	0.315841	1	0.251934	0.248996	-5.53442	3.58274	0.12246	0.609701	1	0.258165	0.254885
KLK14	-10.2261	2.71909	0.00017092	0.0041619	0.249714	0.215271	0.213861	-10.3207	2.71097	0.000142024	0.00460754	0.207497	0.220431	0.218648	-10.173	2.70867	0.000174455	0.00490151	0.254878	0.222615	0.220328	-6.22066	2.69028	0.0207956	0.278585	1	0.252029	0.249091	-7.21604	2.68525	0.00722298	0.27631	1	0.258751	0.255475
POLR2F	15.0753	4.00439	0.000168319	0.0041619	0.245914	0.215275	0.213865	14.2061	3.99529	0.000379793	0.00909636	0.554878	0.220196	0.218412	14.4364	3.99481	0.000304168	0.00753203	0.44439	0.222483	0.220195	8.29832	4.0275	0.039401	0.332008	1	0.251894	0.248956	6.40688	4.02256	0.111271	0.59063	1	0.258183	0.254904
TNFSF11	7.84284	2.08959	0.000176147	0.00421886	0.257351	0.215264	0.213854	7.77553	2.08341	0.000191597	0.00538314	0.279923	0.220359	0.218576	7.83271	2.08414	0.000172704	0.00490151	0.25232	0.222618	0.22033	6.09359	2.06356	0.00315947	0.144884	1	0.252441	0.249505	3.88942	2.08524	0.0621991	0.535042	1	0.258297	0.255019
SH2D1A	8.36557	2.24071	0.000190597	0.00442002	0.278462	0.215245	0.213835	7.97669	2.23523	0.000361612	0.00895448	0.528315	0.220208	0.218424	8.22631	2.23513	0.000234822	0.00600855	0.343075	0.222544	0.220257	6.7334	2.20799	0.0023016	0.132062	1	0.252512	0.249576	5.3328	2.21036	0.0158669	0.317555	1	0.258581	0.255304
SLITRK6	-14.4939	3.87956	0.000188694	0.00442002	0.275682	0.215247	0.213838	-13.3522	3.87629	0.000575798	0.0120177	0.841241	0.220097	0.218313	-13.3109	3.87266	0.000591798	0.0123517	0.864616	0.222325	0.220036	-10.145	3.82511	0.00801726	0.215204	1	0.252235	0.249299	-8.86722	3.81585	0.0201698	0.342333	1	0.25853	0.255253
BPIFB1	-7.35839	1.97307	0.000193667	0.00442106	0.282948	0.215241	0.213831	-6.99162	1.96965	0.000388604	0.00915725	0.56775	0.220191	0.218407	-7.63613	1.97375	0.000110492	0.00384354	0.161429	0.222725	0.220437	-5.02521	1.9722	0.0108578	0.229565	1	0.252169	0.249232	-3.3892	2.00265	0.0906291	0.590085	1	0.258223	0.254944
PSIP1	7.55881	2.04472	0.00022028	0.00495122	0.32183	0.21521	0.2138	7.03148	2.04064	0.000573352	0.0120177	0.837667	0.220098	0.218314	7.21225	2.03927	0.000408185	0.00917474	0.596358	0.222413	0.220125	4.43192	2.02958	0.0290251	0.315841	1	0.251958	0.24902	3.39732	2.02884	0.0940816	0.590085	1	0.258215	0.254936
LSP1	11.432	3.14043	0.000274613	0.00607893	0.401209	0.215157	0.213747	10.2108	3.13804	0.00114464	0.0187902	1	0.219935	0.21815	10.5501	3.13761	0.000777291	0.0141953	1	0.22226	0.219972	4.27269	3.16079	0.176496	0.484381	1	0.251598	0.248659	2.01017	3.17062	0.526104	0.8015	1	0.257924	0.254643
HSD11B1	-11.7478	3.2351	0.00028422	0.00619769	0.415245	0.215149	0.213739	-10.4799	3.23304	0.00119534	0.0191912	1	0.219924	0.21814	-10.8896	3.23461	0.000765731	0.0141612	1	0.222264	0.219975	-3.52815	3.34826	0.292049	0.579734	1	0.251511	0.248571	-2.60888	3.42972	0.446884	0.764737	1	0.257945	0.254665
DNAJB1	5.33314	1.47419	0.000299646	0.00643797	0.437782	0.215136	0.213726	5.07957	1.47052	0.000555521	0.0119355	0.811616	0.220106	0.218322	5.0882	1.46944	0.000538509	0.0114023	0.786761	0.222347	0.220059	3.21708	1.45683	0.027262	0.309493	1	0.251971	0.249034	1.96954	1.47072	0.180566	0.664502	1	0.258093	0.254813
CST5	-8.54571	2.3801	0.000332651	0.00704353	0.486003	0.215111	0.213701	-8.3289	2.37633	0.000459981	0.0101823	0.672032	0.22015	0.218367	-8.23046	2.37563	0.000534801	0.0114023	0.781344	0.222349	0.22006	-7.28299	2.33659	0.00183593	0.132062	1	0.252563	0.249627	-7.36631	2.32837	0.00156535	0.198637	1	0.259089	0.255814
LPCAT2	11.9838	3.34204	0.000338699	0.00706912	0.494839	0.215107	0.213697	11.7635	3.33248	0.000418698	0.00955809	0.611718	0.220173	0.218389	11.6297	3.33	0.000482055	0.0106709	0.704282	0.222373	0.220085	9.78583	3.27566	0.00282444	0.142294	1	0.252466	0.24953	8.93128	3.26551	0.00625544	0.27631	1	0.258783	0.255506
ELOA	8.75064	2.46336	0.000384726	0.00791669	0.562085	0.215076	0.213666	7.99252	2.45958	0.00116215	0.0188655	1	0.219931	0.218147	8.10102	2.45793	0.000986771	0.0166838	1	0.222204	0.219915	4.97937	2.45521	0.0425953	0.336213	1	0.251878	0.24894	3.83348	2.45358	0.118245	0.601937	1	0.258171	0.254892
GFRA3	-16.6212	4.69157	0.000398876	0.00798298	0.582758	0.215067	0.213657	-16.4911	4.67968	0.000428226	0.0096252	0.625638	0.220167	0.218384	-16.2424	4.67847	0.000520678	0.0113539	0.76071	0.222355	0.220067	-12.987	4.63987	0.00514209	0.188207	1	0.252333	0.249397	-12.5256	4.62352	0.0067655	0.27631	1	0.258766	0.255489
ASGR1	14.8005	4.17421	0.000394512	0.00798298	0.576382	0.21507	0.21366	13.1342	4.17389	0.00165883	0.0222344	1	0.219847	0.218063	12.9235	4.1856	0.00202674	0.0236766	1	0.222035	0.219746	1.73714	4.44846	0.696178	0.865462	1	0.251393	0.248453	0.655636	4.47063	0.88341	0.972998	1	0.257877	0.254597
SESTD1	6.99193	1.98895	0.000442304	0.00873252	0.646207	0.215043	0.213633	7.06043	1.98317	0.000373429	0.00909299	0.545579	0.2202	0.218417	7.10825	1.98135	0.000336364	0.00787321	0.491428	0.222459	0.220171	5.96716	1.94669	0.0021841	0.132062	1	0.252524	0.249588	5.41226	1.94273	0.00535438	0.26975	1	0.258817	0.25554
CPVL	11.0645	3.17182	0.000489401	0.00953354	0.715015	0.215018	0.213608	10.6713	3.16324	0.00074671	0.0147425	1	0.220036	0.218252	10.6527	3.1604	0.000754445	0.0141612	1	0.222267	0.219979	8.65852	3.10658	0.00533376	0.190064	1	0.252325	0.249389	8.23167	3.09597	0.00786164	0.27631	1	0.258733	0.255456
NAMPT	8.43012	2.41995	0.000498198	0.0095585	0.727868	0.215014	0.213604	8.06321	2.41383	0.000841516	0.0161412	1	0.220007	0.218223	8.13752	2.41158	0.000744497	0.0141612	1	0.22227	0.219982	5.95075	2.37586	0.0122823	0.236112	1	0.252142	0.249205	5.87303	2.36692	0.0131171	0.317555	1	0.258622	0.255345
S100A12	5.95248	1.71019	0.000503768	0.0095585	0.736005	0.215011	0.213601	5.67139	1.70628	0.000893111	0.0162699	1	0.219993	0.218209	5.7422	1.70558	0.000765393	0.0141612	1	0.222264	0.219975	3.95336	1.68659	0.0191101	0.271066	1	0.252047	0.24911	3.27833	1.68259	0.0514152	0.508918	1	0.258336	0.255057
IL13RA1	19.6667	5.67798	0.000536493	0.0100489	0.783816	0.214996	0.213586	18.8815	5.66307	0.000860697	0.0161412	1	0.220002	0.218218	18.5884	5.66028	0.00102921	0.0166838	1	0.222194	0.219905	9.0856	5.73225	0.113019	0.431123	1	0.251682	0.248743	4.42235	5.76911	0.443375	0.764737	1	0.257946	0.254666
NOTCH3	-13.2864	3.85881	0.00057885	0.0107051	0.8457	0.214978	0.213568	-12.3669	3.85646	0.00134916	0.0201135	1	0.219896	0.218112	-12.0231	3.86259	0.0018624	0.0229354	1	0.222055	0.219766	-10.6045	3.82813	0.00561978	0.195488	1	0.252313	0.249377	-7.33469	3.88084	0.0588086	0.527113	1	0.258309	0.25503
HCLS1	7.63615	2.22744	0.000611571	0.0109344	0.893506	0.214965	0.213555	7.28044	2.22167	0.00105499	0.01824	1	0.219954	0.21817	7.44182	2.21966	0.000805187	0.0145232	1	0.222252	0.219963	4.90093	2.19314	0.0254755	0.302599	1	0.251986	0.249048	3.60163	2.19716	0.101218	0.590085	1	0.258201	0.254922
DKK3	-15.1182	4.41086	0.000613173	0.0109344	0.895845	0.214965	0.213554	-14.6261	4.39916	0.000890219	0.0162699	1	0.219994	0.21821	-14.4352	4.39671	0.0010322	0.0166838	1	0.222193	0.219905	-7.19751	4.41009	0.102719	0.413423	1	0.251701	0.248762	-5.91958	4.40097	0.178655	0.662762	1	0.258095	0.254815
CDHR2	5.60896	1.63657	0.000613704	0.0109344	0.896621	0.214964	0.213554	5.05089	1.63579	0.00202587	0.0240634	1	0.219801	0.218016	5.13778	1.64677	0.0018174	0.0228898	1	0.222061	0.219771	0.685163	1.78805	0.701593	0.867334	1	0.251392	0.248452	-0.937543	1.7996	0.602405	0.846973	1	0.257908	0.254627
KEL	-12.2668	3.59843	0.00065636	0.011416	0.958943	0.214948	0.213538	-11.7085	3.58942	0.00111253	0.0184705	1	0.219941	0.218157	-11.4633	3.58733	0.00140304	0.0206763	1	0.222121	0.219832	-12.0449	3.5249	0.000637045	0.071594	0.930723	0.252802	0.249868	-11.7084	3.51178	0.000861018	0.153742	1	0.259223	0.255948
CASP10	6.12221	1.79537	0.000653809	0.011416	0.955216	0.214949	0.213539	6.04847	1.79019	0.000732922	0.0147425	1	0.22004	0.218256	6.05092	1.78874	0.00072204	0.0140653	1	0.222278	0.219989	4.45954	1.76358	0.0114742	0.22964	1	0.252157	0.24922	3.85162	1.76045	0.0287176	0.420837	1	0.258456	0.255178
PGF	17.427	5.13499	0.000693721	0.0119238	1	0.214935	0.213525	15.468	5.13086	0.00258288	0.0282867	1	0.219744	0.217959	15.9243	5.13429	0.00193388	0.0230691	1	0.222046	0.219757	7.10926	5.1833	0.170248	0.476684	1	0.251605	0.248666	4.81702	5.18034	0.352477	0.731491	1	0.25798	0.2547
ODAM	-8.08821	2.39068	0.000720886	0.0122467	1	0.214926	0.213516	-7.70925	2.38462	0.00123188	0.0195628	1	0.219917	0.218133	-7.59331	2.38226	0.00144264	0.0206763	1	0.222115	0.219826	-5.47829	2.34752	0.0196462	0.275991	1	0.252041	0.249104	-5.97329	2.33865	0.0106683	0.287983	1	0.258667	0.25539
KLRD1	9.38305	2.78242	0.000750157	0.0125187	1	0.214916	0.213506	9.19145	2.77476	0.00092996	0.0165692	1	0.219984	0.2182	9.43905	2.77276	0.000667814	0.0133654	0.975677	0.222296	0.220008	8.31835	2.75363	0.00253097	0.132062	1	0.252491	0.249555	6.96609	2.75382	0.0114438	0.293322	1	0.258652	0.255374
HGF	12.1402	3.60154	0.000754038	0.0125187	1	0.214915	0.213505	10.5107	3.602	0.00353537	0.0319425	1	0.219671	0.217886	10.6055	3.61086	0.0033252	0.0299884	1	0.22192	0.21963	0.134048	3.87263	0.972389	0.987431	1	0.251375	0.248435	-2.10868	3.88281	0.587094	0.837641	1	0.257911	0.25463
SEMA4D	14.3494	4.27296	0.000789346	0.0129577	1	0.214904	0.213494	13.9052	4.2611	0.00110729	0.0184705	1	0.219942	0.218158	13.9995	4.2585	0.00101679	0.0166838	1	0.222197	0.219908	11.1394	4.2043	0.00808145	0.215204	1	0.252234	0.249297	8.72604	4.20303	0.0379234	0.469737	1	0.258398	0.25512
STX4	6.89184	2.05744	0.000813832	0.013066	1	0.214897	0.213487	6.81578	2.05229	0.000902025	0.0162699	1	0.219991	0.218207	6.83302	2.05048	0.000866123	0.0154318	1	0.222235	0.219946	4.80211	2.02657	0.0178396	0.263202	1	0.252062	0.249124	3.82614	2.02437	0.0587995	0.527113	1	0.258309	0.25503
ARSB	7.93754	2.36767	0.000805794	0.013066	1	0.214899	0.213489	7.4785	2.36256	0.00155614	0.0219737	1	0.219862	0.218078	7.66268	2.36165	0.00118234	0.0181831	1	0.222161	0.219873	5.28854	2.33872	0.0237761	0.289474	1	0.252	0.249063	3.75316	2.34176	0.109051	0.590085	1	0.258187	0.254908
SRP14	7.08228	2.12208	0.000850639	0.0135085	1	0.214887	0.213476	6.49982	2.11808	0.00215915	0.0254036	1	0.219786	0.218001	6.48727	2.11684	0.00218906	0.0246016	1	0.222017	0.219728	3.58461	2.10668	0.0888922	0.399719	1	0.251729	0.24879	2.56774	2.10407	0.222371	0.674756	1	0.258056	0.254776
IL17D	12.5533	3.77247	0.000881128	0.013575	1	0.214878	0.213468	12.7851	3.76144	0.000680654	0.0140061	0.994435	0.220057	0.218274	12.8085	3.75781	0.00065743	0.0133404	0.960505	0.2223	0.220011	13.2062	3.68664	0.000343381	0.0456073	0.50168	0.252943	0.250009	12.1676	3.6789	0.000947075	0.153742	1	0.259202	0.255927
B4GAT1	-17.1553	5.15622	0.000882699	0.013575	1	0.214878	0.213467	-16.5298	5.14206	0.0013129	0.0198066	1	0.219902	0.218118	-16.3036	5.13769	0.00151447	0.0208946	1	0.222103	0.219814	-7.23265	5.20006	0.164313	0.472561	1	0.251611	0.248672	-8.90912	5.2791	0.091535	0.590085	1	0.258221	0.254942
SCG3	-12.8592	3.85961	0.000868184	0.013575	1	0.214882	0.213471	-12.9936	3.84804	0.00073824	0.0147425	1	0.220038	0.218254	-12.5611	3.84786	0.0011029	0.0172609	1	0.222178	0.219889	-4.93468	3.86784	0.202066	0.502072	1	0.251574	0.248635	-5.39249	3.85311	0.161709	0.652462	1	0.258113	0.254833
SERPINB1	4.79832	1.44451	0.000899729	0.0136927	1	0.214873	0.213463	4.70255	1.44035	0.00110115	0.0184705	1	0.219944	0.21816	4.75203	1.43892	0.000963769	0.0165655	1	0.222209	0.219921	3.37493	1.4194	0.017451	0.263202	1	0.252066	0.249129	2.86207	1.41938	0.0438003	0.470531	1	0.258369	0.25509
AHCY	6.27354	1.89735	0.000950243	0.0142697	1	0.21486	0.21345	6.19634	1.89181	0.00106119	0.01824	1	0.219952	0.218168	6.42706	1.89086	0.000680599	0.0134372	0.994355	0.222292	0.220003	4.01227	1.87208	0.0321353	0.315841	1	0.251937	0.248999	3.62316	1.86709	0.0523603	0.511545	1	0.258332	0.255054
CCL5	4.14638	1.25479	0.000957171	0.0142697	1	0.214858	0.213448	3.95161	1.25187	0.00160419	0.0219737	1	0.219855	0.218071	3.89408	1.25139	0.00186812	0.0229354	1	0.222054	0.219765	2.84666	1.23575	0.0212786	0.278585	1	0.252024	0.249086	1.96311	1.24292	0.114289	0.59801	1	0.258178	0.254899
CEP43	6.12739	1.86598	0.00103013	0.0143336	1	0.214841	0.213431	5.9022	1.86094	0.00152338	0.0218202	1	0.219867	0.218083	5.93622	1.85894	0.00141356	0.0206763	1	0.222119	0.21983	3.99088	1.83601	0.0297685	0.315841	1	0.251953	0.249015	3.06104	1.83746	0.0957826	0.590085	1	0.258212	0.254933
TGFA	9.50294	2.89098	0.00101796	0.0143336	1	0.214844	0.213434	8.57371	2.88857	0.00300753	0.0298397	1	0.219708	0.217924	8.58175	2.89107	0.00300547	0.0285129	1	0.221943	0.219654	5.77446	2.89879	0.0464127	0.338671	1	0.25186	0.248922	4.7146	2.89776	0.103793	0.590085	1	0.258196	0.254917
COLEC12	17.0929	5.19295	0.00100199	0.0143336	1	0.214848	0.213437	16.7168	5.18118	0.00125994	0.0197289	1	0.219912	0.218128	17.0278	5.18938	0.00103917	0.0166838	1	0.222192	0.219903	9.83489	5.44018	0.0706828	0.38041	1	0.251775	0.248836	7.81383	5.43104	0.150276	0.647651	1	0.258126	0.254847
HSPA1A	5.91346	1.79732	0.00100699	0.0143336	1	0.214846	0.213436	5.77964	1.79251	0.00126935	0.0197289	1	0.21991	0.218126	5.9216	1.79097	0.000950601	0.0165337	1	0.222213	0.219924	3.26401	1.78061	0.066839	0.379968	1	0.251786	0.248847	2.41243	1.78261	0.176005	0.66017	1	0.258097	0.254818
NADK	7.69663	2.33613	0.000991173	0.0143336	1	0.21485	0.21344	6.92663	2.33295	0.00299885	0.0298397	1	0.219709	0.217924	7.15192	2.33241	0.00217658	0.0246016	1	0.222019	0.219729	3.32843	2.34226	0.155359	0.467462	1	0.251622	0.248683	2.61425	2.33748	0.263438	0.693482	1	0.258027	0.254747
MAD1L1	9.30449	2.83023	0.00101639	0.0143336	1	0.214844	0.213434	8.58147	2.82445	0.00238937	0.0275998	1	0.219762	0.217977	8.7955	2.82387	0.00184985	0.0229354	1	0.222056	0.219767	4.22914	2.84954	0.137821	0.456793	1	0.251644	0.248705	2.38787	2.85425	0.402849	0.747963	1	0.25796	0.25468
ADM	14.5911	4.4398	0.00102036	0.0143336	1	0.214843	0.213433	13.3619	4.43269	0.00258549	0.0282867	1	0.219744	0.217959	13.3564	4.45539	0.00273017	0.0273204	1	0.221966	0.219676	0.950348	4.94562	0.847624	0.939245	1	0.251379	0.248439	1.0789	4.92686	0.82667	0.949035	1	0.257881	0.2546
CXCL17	9.72289	2.97748	0.00109879	0.0150031	1	0.214826	0.213415	9.19234	2.97152	0.00198711	0.0239931	1	0.219805	0.218021	7.8858	2.9997	0.00858853	0.0450274	1	0.221702	0.219412	9.83244	2.94768	0.000856059	0.0833802	1	0.252735	0.2498	7.25903	2.97037	0.014561	0.317555	1	0.2586	0.255322
RNF41	6.27223	1.92047	0.0010968	0.0150031	1	0.214826	0.213416	6.15546	1.9151	0.00131502	0.0198066	1	0.219902	0.218118	6.25273	1.91388	0.00109274	0.0172609	1	0.22218	0.219891	4.28993	1.89113	0.0233365	0.289474	1	0.252004	0.249067	3.21761	1.89517	0.0895976	0.590085	1	0.258225	0.254946
ATP6V1D	14.7173	4.5215	0.00114022	0.0150054	1	0.214817	0.213407	15.0438	4.50924	0.000854336	0.0161412	1	0.220004	0.21822	14.9842	4.50605	0.000888292	0.0156361	1	0.222229	0.21994	13.3873	4.42217	0.00247764	0.132062	1	0.252496	0.24956	12.7837	4.40641	0.00373112	0.250343	1	0.258896	0.25562
ING1	9.25446	2.8464	0.00115505	0.0150054	1	0.214814	0.213404	8.9613	2.83839	0.00160078	0.0219737	1	0.219856	0.218071	9.00463	2.83574	0.00150366	0.0208946	1	0.222105	0.219816	7.1155	2.79064	0.0108036	0.229565	1	0.25217	0.249233	6.41886	2.78341	0.0211377	0.34699	1	0.25852	0.255243
SCGN	-9.59706	2.95756	0.00118112	0.0150054	1	0.214809	0.213398	-9.33262	2.94978	0.00156468	0.0219737	1	0.219861	0.218077	-9.16898	2.94993	0.00189094	0.0230222	1	0.222051	0.219762	-6.94649	2.91855	0.0173378	0.263202	1	0.252068	0.24913	-5.61894	2.91329	0.0538107	0.511545	1	0.258327	0.255048
CNTNAP2	-10.2023	3.14386	0.00118013	0.0150054	1	0.214809	0.213398	-9.70782	3.13585	0.00197198	0.0239931	1	0.219807	0.218022	-9.33115	3.13427	0.00292093	0.0280756	1	0.22195	0.219661	-5.43259	3.0917	0.0789416	0.392923	1	0.251753	0.248814	-5.63139	3.08108	0.0676382	0.552064	1	0.258281	0.255002
PSRC1	7.18358	2.21003	0.00115846	0.0150054	1	0.214813	0.213403	6.91106	2.20448	0.00172659	0.0225228	1	0.219838	0.218054	6.96493	2.20289	0.00157605	0.0211248	1	0.222094	0.219805	5.05792	2.17857	0.0202831	0.278585	1	0.252034	0.249097	3.90031	2.18249	0.0739722	0.574718	1	0.258263	0.254984
CEP85	6.53697	2.00685	0.00113081	0.0150054	1	0.214819	0.213409	6.40348	2.0011	0.00138135	0.0203854	1	0.21989	0.218106	6.33488	1.99917	0.00153847	0.0209562	1	0.2221	0.219811	4.18941	1.97156	0.0336333	0.319079	1	0.251927	0.248989	3.19569	1.97411	0.105542	0.590085	1	0.258193	0.254914
TCL1A	4.46208	1.3681	0.00111424	0.0150054	1	0.214822	0.213412	4.00002	1.36754	0.00345749	0.0316305	1	0.219676	0.217891	3.98749	1.36708	0.00354931	0.0314447	1	0.221905	0.219615	2.46236	1.35849	0.0699471	0.38041	1	0.251777	0.248838	1.88333	1.35652	0.165078	0.655451	1	0.258109	0.25483
RARRES2	8.33447	2.56661	0.00117148	0.0150054	1	0.214811	0.2134	7.55002	2.56277	0.00323082	0.0310542	1	0.219692	0.217907	7.71338	2.5726	0.002726	0.0273204	1	0.221966	0.219677	1.9867	2.75307	0.470549	0.718508	1	0.251438	0.248498	-1.19754	2.79616	0.668463	0.880635	1	0.257897	0.254617
KLK10	-10.432	3.22608	0.00122865	0.0150767	1	0.214799	0.213389	-10.726	3.21734	0.000861745	0.0161412	1	0.220002	0.218218	-10.9892	3.21534	0.000635581	0.0130787	0.928584	0.222308	0.220019	-9.7282	3.15666	0.0020667	0.132062	1	0.252536	0.249601	-11.716	3.16709	0.00021809	0.0531049	0.318629	0.259534	0.256261
BAG6	11.2718	3.48858	0.00123988	0.0150767	1	0.214797	0.213387	10.9035	3.48207	0.00174836	0.0226049	1	0.219835	0.218051	11.1074	3.47908	0.00141696	0.0206763	1	0.222119	0.21983	6.71126	3.43752	0.0509418	0.343482	1	0.251841	0.248903	5.61853	3.44298	0.102756	0.590085	1	0.258198	0.254919
F11R	7.28357	2.25347	0.00123511	0.0150767	1	0.214798	0.213388	7.08144	2.24703	0.00163238	0.0220825	1	0.219851	0.218067	7.15584	2.24514	0.00144352	0.0206763	1	0.222115	0.219826	4.06882	2.22594	0.0676114	0.38041	1	0.251784	0.248845	3.00363	2.23291	0.178622	0.662762	1	0.258095	0.254815
CDKN1A	3.88662	1.20171	0.00122611	0.0150767	1	0.2148	0.213389	3.82943	1.19869	0.00140697	0.0205558	1	0.219886	0.218102	3.8521	1.1977	0.00130549	0.0198679	1	0.222138	0.219849	2.32045	1.18811	0.050859	0.343482	1	0.251842	0.248903	1.44773	1.19381	0.225292	0.675875	1	0.258054	0.254774
MVK	5.35914	1.65968	0.00124865	0.0150767	1	0.214795	0.213385	4.80577	1.65759	0.00375384	0.0330383	1	0.219657	0.217872	4.81173	1.65836	0.00372705	0.0319111	1	0.221894	0.219604	1.7843	1.66547	0.284055	0.576798	1	0.251515	0.248576	1.68117	1.67583	0.315812	0.711245	1	0.257997	0.254717
RBP5	7.40443	2.28783	0.00121674	0.0150767	1	0.214802	0.213391	6.373	2.28794	0.00536128	0.0398505	1	0.219575	0.21779	6.4779	2.29937	0.0048592	0.0364224	1	0.221832	0.219543	1.09312	2.46277	0.657161	0.833431	1	0.251399	0.248459	-0.654536	2.49259	0.792873	0.935551	1	0.257883	0.254603
SMAD1	5.14797	1.60047	0.0013042	0.0156183	1	0.214785	0.213375	4.94813	1.59641	0.00194705	0.0239045	1	0.21981	0.218025	4.93658	1.59501	0.00197688	0.0232921	1	0.222041	0.219752	2.90821	1.579	0.0655531	0.379968	1	0.25179	0.248851	1.67111	1.59017	0.293347	0.711245	1	0.258009	0.254729
FKBP4	9.37922	2.92582	0.00135438	0.0159576	1	0.214776	0.213366	9.06479	2.91882	0.00190741	0.0236163	1	0.219815	0.21803	9.05085	2.91647	0.00192212	0.0230691	1	0.222048	0.219758	4.83779	2.88684	0.0938274	0.399719	1	0.251718	0.24878	4.05893	2.87941	0.158696	0.650856	1	0.258116	0.254837
SOST	10.4052	3.24377	0.00134461	0.0159576	1	0.214778	0.213367	9.67288	3.23724	0.00281922	0.0292119	1	0.219723	0.217939	10.033	3.23617	0.00194216	0.0230691	1	0.222045	0.219756	6.98973	3.23988	0.0310129	0.315841	1	0.251944	0.249006	4.20731	3.26656	0.197796	0.668554	1	0.258076	0.254797
LTBP3	7.65972	2.39169	0.00136872	0.0159976	1	0.214774	0.213363	7.42692	2.38508	0.00185479	0.0233607	1	0.219821	0.218037	7.45051	2.38487	0.00179196	0.0227657	1	0.222064	0.219775	4.2193	2.38213	0.0765731	0.387105	1	0.251759	0.24882	2.46924	2.38614	0.300791	0.711245	1	0.258005	0.254725
FYB1	4.41972	1.384	0.00141297	0.0163837	1	0.214766	0.213356	4.33523	1.38025	0.00169236	0.0222836	1	0.219843	0.218058	4.34717	1.3789	0.00162587	0.0214289	1	0.222087	0.219798	2.46491	1.36473	0.0709446	0.38041	1	0.251774	0.248835	1.61652	1.3705	0.23824	0.679526	1	0.258044	0.254764
ARHGAP25	6.69148	2.09969	0.00144536	0.0166273	1	0.214761	0.21335	6.72954	2.09345	0.00131315	0.0198066	1	0.219902	0.218118	6.82429	2.09176	0.00111056	0.0172609	1	0.222176	0.219887	5.00722	2.0598	0.0150886	0.259347	1	0.252098	0.24916	4.15064	2.05651	0.0436043	0.470531	1	0.258369	0.255091
PTPRN2	-13.2862	4.18169	0.00149431	0.0170561	1	0.214753	0.213342	-13.2299	4.16939	0.00151571	0.0218202	1	0.219869	0.218084	-13.1265	4.16494	0.00163119	0.0214289	1	0.222086	0.219797	-5.1001	4.14804	0.218923	0.521773	1	0.25156	0.24862	-6.3991	4.13595	0.12187	0.609701	1	0.258166	0.254886
MEGF10	10.1607	3.20713	0.00154167	0.0174603	1	0.214746	0.213335	10.5607	3.20151	0.000977055	0.0171985	1	0.219972	0.218188	10.5698	3.21826	0.00102799	0.0166838	1	0.222194	0.219906	9.04229	3.18967	0.00459956	0.18645	1	0.252358	0.249421	7.36954	3.20599	0.0215566	0.349935	1	0.258516	0.255239
VPS37A	4.94254	1.56242	0.00156713	0.0174776	1	0.214742	0.213331	4.78107	1.559	0.00217348	0.0254036	1	0.219784	0.218	4.90233	1.55872	0.00166822	0.0215688	1	0.222081	0.219792	3.14689	1.53901	0.0409221	0.335511	1	0.251886	0.248948	2.02938	1.54733	0.189727	0.668554	1	0.258084	0.254804
CD4	14.9482	4.7244	0.00156351	0.0174776	1	0.214742	0.213332	13.945	4.71516	0.00311344	0.0302214	1	0.2197	0.217916	14.4069	4.72168	0.00228891	0.0253341	1	0.222007	0.219717	9.53402	4.74126	0.0443838	0.3374	1	0.25187	0.248931	3.34961	4.82694	0.487746	0.783383	1	0.257933	0.254653
GUSB	6.64422	2.10185	0.00157924	0.0174793	1	0.21474	0.213329	5.80961	2.10032	0.00569079	0.0407639	1	0.219561	0.217776	6.12742	2.10928	0.00368597	0.0319111	1	0.221896	0.219606	0.703379	2.2402	0.753547	0.90019	1	0.251387	0.248447	-1.88039	2.25921	0.405258	0.747963	1	0.257959	0.254679
FEN1	6.56379	2.0814	0.00162078	0.0177009	1	0.214734	0.213323	6.25118	2.07605	0.00261376	0.0282867	1	0.219741	0.217956	6.30345	2.07503	0.00239351	0.0259031	1	0.221996	0.219707	4.94074	2.04005	0.0154698	0.261906	1	0.252092	0.249155	4.37045	2.03363	0.0316666	0.428379	1	0.258436	0.255158
TARBP2	5.10794	1.62	0.00162349	0.0177009	1	0.214733	0.213323	5.0745	1.61568	0.001693	0.0222836	1	0.219843	0.218058	5.15954	1.61428	0.00139962	0.0206763	1	0.222122	0.219833	3.3451	1.59561	0.0360837	0.328483	1	0.251913	0.248975	2.45209	1.59931	0.125272	0.609701	1	0.25816	0.254881
EIF4G1	3.88872	1.23765	0.00168587	0.0181107	1	0.214724	0.213314	3.71974	1.23462	0.00259855	0.0282867	1	0.219742	0.217958	3.76437	1.23344	0.00228353	0.0253341	1	0.222007	0.219718	2.11277	1.22222	0.0839244	0.397179	1	0.25174	0.248802	1.44466	1.22452	0.238137	0.679526	1	0.258044	0.254764
SETMAR	13.1677	4.18982	0.00168143	0.0181107	1	0.214725	0.213315	12.0913	4.18215	0.00385151	0.0334943	1	0.219651	0.217866	12.5911	4.18041	0.00260647	0.0271325	1	0.221977	0.219687	2.02682	4.3128	0.638403	0.825405	1	0.251402	0.248462	-0.152343	4.30913	0.971799	0.992172	1	0.257875	0.254595
VPS53	5.22803	1.66841	0.00173524	0.018505	1	0.214718	0.213307	5.1406	1.66394	0.00201453	0.0240634	1	0.219802	0.218017	5.19529	1.66226	0.0017837	0.0227657	1	0.222065	0.219776	3.17086	1.64062	0.0533167	0.349308	1	0.251832	0.248894	2.31276	1.64083	0.158736	0.650856	1	0.258116	0.254837
SCGB1A1	-7.68219	2.45795	0.00178367	0.018537	1	0.214711	0.213301	-7.41762	2.45186	0.00249409	0.0282867	1	0.219752	0.217967	-6.72459	2.45784	0.00623743	0.0402818	1	0.221775	0.219485	-4.40091	2.42236	0.0692992	0.38041	1	0.251779	0.24884	-5.26376	2.41584	0.0293808	0.420837	1	0.258451	0.255173
IRAG2	4.3183	1.38064	0.00176976	0.018537	1	0.214713	0.213302	4.30746	1.3768	0.0017646	0.0226148	1	0.219833	0.218049	4.3786	1.37536	0.00146182	0.0207351	1	0.222112	0.219823	3.42919	1.35249	0.0112543	0.229565	1	0.252161	0.249224	2.90616	1.35082	0.0314837	0.428379	1	0.258437	0.255159
CASP2	5.72864	1.83342	0.001789	0.018537	1	0.21471	0.2133	5.69931	1.82859	0.0018369	0.0233366	1	0.219824	0.218039	5.78582	1.82706	0.00154913	0.0209562	1	0.222098	0.219809	4.37103	1.79759	0.0150607	0.259347	1	0.252098	0.249161	3.63184	1.79567	0.0431619	0.470531	1	0.258372	0.255093
PSPN	4.15943	1.32876	0.0017544	0.018537	1	0.214715	0.213305	4.1152	1.3248	0.0019032	0.0236163	1	0.219815	0.218031	4.18318	1.32816	0.00164274	0.0214289	1	0.222084	0.219795	2.35166	1.34131	0.079608	0.393714	1	0.251751	0.248812	2.42226	1.33649	0.0699737	0.563514	1	0.258274	0.254995
DDAH1	9.3062	2.98425	0.00182657	0.0187931	1	0.214706	0.213295	8.55168	2.97844	0.00410333	0.0350583	1	0.219636	0.217851	8.64674	2.97862	0.0037101	0.0319111	1	0.221895	0.219605	4.88882	2.96691	0.0994484	0.410435	1	0.251707	0.248768	3.81126	2.96863	0.199244	0.668554	1	0.258075	0.254795
STK24	6.52532	2.1011	0.0019072	0.0194854	1	0.214695	0.213285	6.61092	2.09496	0.0016093	0.0219737	1	0.219855	0.21807	6.64063	2.09283	0.00151597	0.0208946	1	0.222103	0.219814	4.9013	2.05983	0.0173681	0.263202	1	0.252067	0.24913	3.87382	2.05914	0.0599814	0.533976	1	0.258305	0.255026
ANXA3	5.6577	1.82452	0.00193793	0.0196364	1	0.214692	0.213281	5.52513	1.81925	0.00239916	0.0275998	1	0.219761	0.217977	5.58243	1.81751	0.00213939	0.0245804	1	0.222023	0.219733	3.73761	1.79537	0.0374014	0.332008	1	0.251905	0.248967	3.16009	1.79591	0.0785254	0.579678	1	0.258251	0.254972
LBR	5.84534	1.88605	0.00194885	0.0196364	1	0.21469	0.21328	5.42553	1.8818	0.00395073	0.034154	1	0.219645	0.21786	5.46492	1.88059	0.00367443	0.0319111	1	0.221897	0.219607	2.6527	1.87676	0.157575	0.467462	1	0.251619	0.24868	1.68583	1.87823	0.369454	0.73222	1	0.257973	0.254693
CTRB1	-7.55476	2.43997	0.0019687	0.0197005	1	0.214688	0.213277	-7.27175	2.43598	0.00284569	0.0292786	1	0.219721	0.217937	-7.39774	2.43371	0.00237814	0.0259031	1	0.221998	0.219709	-5.28514	2.3947	0.0273499	0.309493	1	0.251971	0.249033	-5.77221	2.38863	0.0156982	0.317555	1	0.258584	0.255306
GSTA3	5.12832	1.65789	0.0019885	0.0197633	1	0.214686	0.213275	4.55076	1.65636	0.00602371	0.0411245	1	0.219548	0.217763	4.70573	1.66405	0.00470108	0.0358551	1	0.22184	0.21955	1.16546	1.74123	0.50331	0.734286	1	0.251429	0.248489	0.241471	1.75255	0.890416	0.972998	1	0.257877	0.254597
CD302	14.4009	4.67346	0.00206936	0.020428	1	0.214676	0.213266	13.6001	4.66162	0.00354188	0.0319425	1	0.21967	0.217886	13.9791	4.65803	0.00270118	0.0273204	1	0.221968	0.219679	10.2189	4.66312	0.0284581	0.314979	1	0.251962	0.249025	8.03615	4.65674	0.0844516	0.587542	1	0.258237	0.254958
HBEGF	5.34862	1.73725	0.00208774	0.020471	1	0.214674	0.213263	5.24053	1.73275	0.00250154	0.0282867	1	0.219751	0.217967	5.34527	1.73244	0.00204192	0.0236766	1	0.222033	0.219744	3.78596	1.71752	0.0275388	0.309493	1	0.251969	0.249032	2.70759	1.72269	0.116068	0.599206	1	0.258175	0.254896
CD63	7.58378	2.46775	0.00212738	0.0205834	1	0.21467	0.213259	7.39665	2.46091	0.00266076	0.0283705	1	0.219737	0.217952	7.45007	2.4592	0.00246011	0.0264281	1	0.22199	0.219701	4.91899	2.43324	0.0432636	0.336213	1	0.251875	0.248937	3.17612	2.44563	0.194099	0.668554	1	0.25808	0.2548
CC2D1A	5.24935	1.70799	0.00212564	0.0205834	1	0.21467	0.213259	4.99234	1.70383	0.00340141	0.0314523	1	0.21968	0.217895	5.04315	1.70243	0.003065	0.0288901	1	0.221939	0.219649	2.66571	1.68991	0.114749	0.431971	1	0.251679	0.24874	1.43274	1.69999	0.399379	0.747963	1	0.257961	0.254681
ILKAP	6.89293	2.24774	0.00217447	0.0206292	1	0.214665	0.213254	6.53458	2.24239	0.00357988	0.0320871	1	0.219668	0.217883	6.62403	2.24045	0.00312271	0.0290591	1	0.221935	0.219645	4.50362	2.20723	0.0413535	0.335511	1	0.251884	0.248946	3.69043	2.20477	0.0942137	0.590085	1	0.258215	0.254936
DAG1	8.19987	2.67307	0.00216735	0.0206292	1	0.214665	0.213255	7.97458	2.66545	0.00278413	0.0290544	1	0.219726	0.217942	8.11125	2.66348	0.00233389	0.0256377	1	0.222002	0.219713	5.05913	2.63927	0.0553012	0.35263	1	0.251824	0.248886	3.87683	2.64322	0.142507	0.634766	1	0.258136	0.254857
PAMR1	13.595	4.43129	0.00216468	0.0206292	1	0.214666	0.213255	11.8723	4.42811	0.00735703	0.0458476	1	0.219502	0.217717	12.2999	4.43937	0.00561153	0.0383105	1	0.221799	0.219509	2.66479	4.63994	0.565775	0.768932	1	0.251415	0.248475	-4.03904	4.75051	0.395228	0.745401	1	0.257963	0.254683
SIRT2	4.44806	1.45158	0.00219136	0.0206553	1	0.214663	0.213252	4.34203	1.44767	0.00271658	0.0285534	1	0.219732	0.217947	4.35431	1.44618	0.00261544	0.0271325	1	0.221976	0.219686	2.83913	1.42733	0.0467318	0.338671	1	0.251859	0.248921	2.15343	1.42842	0.131718	0.616795	1	0.258151	0.254872
CPPED1	5.84493	1.91516	0.00228348	0.0212277	1	0.214653	0.213242	5.62296	1.91094	0.00326785	0.0311135	1	0.219689	0.217904	5.70511	1.90963	0.00282341	0.0280613	1	0.221958	0.219668	3.98957	1.88334	0.0341863	0.322234	1	0.251924	0.248986	3.26305	1.88156	0.0829293	0.587542	1	0.25824	0.254961
RILP	6.42968	2.10786	0.00229568	0.0212277	1	0.214652	0.213241	6.23751	2.10243	0.00302069	0.0298397	1	0.219707	0.217923	6.19779	2.10048	0.00318312	0.0294338	1	0.22193	0.219641	4.20008	2.07471	0.04297	0.336213	1	0.251876	0.248938	3.30139	2.07266	0.11125	0.59063	1	0.258183	0.254904
PTPN1	4.87808	1.59803	0.00227874	0.0212277	1	0.214654	0.213243	4.80944	1.59384	0.00255898	0.0282867	1	0.219746	0.217961	4.88908	1.59279	0.00215352	0.0245804	1	0.222021	0.219732	3.13898	1.57218	0.0459153	0.3374	1	0.251863	0.248924	2.47793	1.5712	0.114825	0.59801	1	0.258177	0.254898
DPP10	-11.916	3.91826	0.00236672	0.0213443	1	0.214645	0.213234	-11.3198	3.90798	0.00378579	0.03312	1	0.219655	0.21787	-10.9233	3.90612	0.00518261	0.0365787	1	0.221818	0.219528	-6.37445	3.86766	0.0993751	0.410435	1	0.251707	0.248768	-7.89237	3.8597	0.0409158	0.470531	1	0.258383	0.255104
CEP20	5.35888	1.75996	0.00233755	0.0213443	1	0.214648	0.213237	5.10174	1.75531	0.00366862	0.0324839	1	0.219662	0.217877	5.05086	1.75372	0.0039895	0.03274	1	0.221878	0.219588	3.4581	1.73234	0.0459565	0.3374	1	0.251862	0.248924	2.42095	1.73611	0.163226	0.652888	1	0.258111	0.254832
CD2AP	5.95101	1.95633	0.00236059	0.0213443	1	0.214645	0.213235	5.80254	1.95116	0.0029519	0.0298397	1	0.219713	0.217928	5.85741	1.9502	0.00267985	0.0273204	1	0.22197	0.219681	3.65663	1.9325	0.0585141	0.35818	1	0.251813	0.248874	2.58431	1.93612	0.181996	0.666824	1	0.258091	0.254812
FUS	10.0833	3.31375	0.0023532	0.0213443	1	0.214646	0.213235	9.10535	3.30855	0.00593951	0.0410765	1	0.219551	0.217766	9.25213	3.30546	0.0051415	0.0365415	1	0.221819	0.219529	5.54994	3.27951	0.0906389	0.399719	1	0.251725	0.248786	3.91198	3.27627	0.23251	0.677844	1	0.258048	0.254768
TNFRSF9	10.6335	3.50132	0.00239967	0.021429	1	0.214641	0.213231	9.92815	3.49292	0.00449284	0.036337	1	0.219615	0.21783	9.91381	3.4904	0.00452191	0.035141	1	0.221849	0.219559	7.60669	3.45797	0.0278615	0.31073	1	0.251967	0.249029	5.98625	3.48154	0.085588	0.589831	1	0.258234	0.254955
WWP2	7.03347	2.3165	0.00240544	0.021429	1	0.214641	0.21323	6.72133	2.31056	0.00363931	0.0324209	1	0.219664	0.217879	6.93061	2.30902	0.00269701	0.0273204	1	0.221969	0.219679	3.73876	2.28948	0.102516	0.413423	1	0.251701	0.248762	2.52684	2.29008	0.269903	0.699163	1	0.258023	0.254743
KLK11	-13.5991	4.4919	0.00247637	0.021464	1	0.214634	0.213223	-13.3579	4.47937	0.00287404	0.0293635	1	0.219719	0.217934	-13.3415	4.47594	0.002887	0.0280686	1	0.221953	0.219663	-10.0038	4.4001	0.023028	0.289474	1	0.252007	0.24907	-10.3667	4.38272	0.0180441	0.334747	1	0.258554	0.255277
CD274	11.6949	3.8692	0.0025169	0.021464	1	0.21463	0.213219	10.9863	3.85966	0.00443571	0.036337	1	0.219618	0.217833	11.0926	3.85614	0.00403367	0.03274	1	0.221875	0.219586	8.25035	3.80546	0.0301951	0.315841	1	0.25195	0.249012	6.38628	3.7994	0.0928401	0.590085	1	0.258218	0.254939
STAT5B	2.81399	0.930915	0.00251466	0.021464	1	0.21463	0.21322	2.75253	0.92849	0.0030432	0.0298397	1	0.219706	0.217921	2.79245	0.927561	0.00261853	0.0271325	1	0.221975	0.219686	1.9252	0.914477	0.0353107	0.326512	1	0.251917	0.248979	1.49208	0.915064	0.103031	0.590085	1	0.258198	0.254919
USO1	4.2786	1.41132	0.00244259	0.021464	1	0.214637	0.213227	4.17311	1.40743	0.00303796	0.0298397	1	0.219706	0.217921	4.2389	1.40605	0.00258249	0.0271325	1	0.221979	0.219689	2.60467	1.38963	0.0609274	0.366316	1	0.251805	0.248866	1.81503	1.39202	0.192323	0.668554	1	0.258081	0.254802
CTSB	-7.36924	2.43731	0.00250891	0.021464	1	0.214631	0.21322	-6.51581	2.43483	0.00746867	0.0458476	1	0.219499	0.217713	-6.34498	2.43743	0.0092597	0.0463302	1	0.221685	0.219395	-1.71603	2.47964	0.488933	0.728909	1	0.251433	0.248493	-2.06386	2.48701	0.406652	0.747963	1	0.257959	0.254678
IPCEF1	4.30078	1.42346	0.0025269	0.021464	1	0.214629	0.213219	4.01241	1.42034	0.00474385	0.037434	1	0.219603	0.217818	4.03666	1.4196	0.00447675	0.035141	1	0.221851	0.219561	1.87013	1.41084	0.185041	0.490002	1	0.25159	0.24865	0.956548	1.41376	0.498686	0.789128	1	0.25793	0.25465
ADH4	4.39645	1.45231	0.00247838	0.021464	1	0.214634	0.213223	3.64195	1.45363	0.0122563	0.0563094	1	0.219386	0.2176	3.67928	1.46001	0.0117596	0.0517665	1	0.221631	0.21934	0.0545317	1.54017	0.971757	0.987431	1	0.251375	0.248435	-0.990917	1.55308	0.523477	0.799164	1	0.257924	0.254644
RET	9.98835	3.29706	0.00246002	0.021464	1	0.214636	0.213225	9.3553	3.29415	0.00452658	0.036337	1	0.219614	0.217829	9.82205	3.29361	0.00287355	0.0280686	1	0.221954	0.219664	3.69374	3.31182	0.264758	0.564254	1	0.251527	0.248587	1.88928	3.32894	0.570374	0.824703	1	0.257914	0.254634
TGFBR3	-13.2009	4.37293	0.00254837	0.0215212	1	0.214627	0.213217	-12.3147	4.36565	0.00480573	0.037434	1	0.2196	0.217815	-12.6488	4.36518	0.00377289	0.0319111	1	0.221891	0.219601	-9.66936	4.30231	0.0246448	0.296273	1	0.251993	0.249055	-9.55756	4.29446	0.0260802	0.401085	1	0.258476	0.255198
CD28	10.9071	3.61699	0.00257607	0.0216071	1	0.214625	0.213214	10.5918	3.60828	0.00334332	0.0313575	1	0.219684	0.217899	10.3985	3.60501	0.00393464	0.0324775	1	0.221881	0.219591	7.5813	3.56144	0.0333175	0.318315	1	0.251929	0.248991	6.33892	3.56342	0.075308	0.576168	1	0.258259	0.25498
CLEC1B	3.9537	1.31174	0.00258812	0.0216071	1	0.214624	0.213213	3.94321	1.3078	0.0025791	0.0282867	1	0.219744	0.21796	3.95253	1.30678	0.00249976	0.026658	1	0.221986	0.219697	2.54731	1.29196	0.0486933	0.341333	1	0.25185	0.248912	1.85096	1.29587	0.153242	0.650834	1	0.258123	0.254843
DCTN6	5.34518	1.77682	0.00263788	0.0218974	1	0.214619	0.213208	5.20047	1.7719	0.00334823	0.0313575	1	0.219683	0.217899	5.21451	1.77014	0.00323316	0.0295228	1	0.221927	0.219637	4.32315	1.73974	0.012984	0.243201	1	0.25213	0.249193	3.60438	1.73888	0.0382308	0.469737	1	0.258397	0.255118
CD300LG	-10.7597	3.58342	0.00268746	0.022183	1	0.214615	0.213204	-9.61969	3.57929	0.00721624	0.0458476	1	0.219506	0.217721	-9.51961	3.58123	0.00787654	0.0440905	1	0.221722	0.219432	-8.92549	3.54058	0.0117304	0.230177	1	0.252152	0.249215	-5.99363	3.71573	0.106787	0.590085	1	0.258191	0.254912
CCN1	5.0284	1.67829	0.00274506	0.0225311	1	0.21461	0.213199	4.77065	1.6741	0.00439084	0.036337	1	0.219621	0.217836	4.81234	1.67274	0.00402959	0.03274	1	0.221876	0.219586	2.88219	1.6587	0.0823275	0.396633	1	0.251744	0.248806	0.755147	1.6956	0.656078	0.87537	1	0.257899	0.254619
FAP	14.5934	4.87385	0.00276236	0.0225464	1	0.214608	0.213198	13.8161	4.86354	0.00451551	0.036337	1	0.219614	0.217829	14.1199	4.86663	0.00372853	0.0319111	1	0.221893	0.219604	5.99736	4.8352	0.214892	0.519564	1	0.251563	0.248624	3.38985	4.86993	0.486406	0.783383	1	0.257934	0.254653
TXLNA	4.25473	1.4225	0.00279153	0.022658	1	0.214606	0.213195	4.0419	1.41894	0.00440664	0.036337	1	0.21962	0.217835	4.10862	1.41761	0.0037656	0.0319111	1	0.221891	0.219602	2.2355	1.40414	0.111419	0.429508	1	0.251685	0.248746	1.43299	1.40659	0.308353	0.711245	1	0.258001	0.254721
CNPY4	5.04825	1.68995	0.00282646	0.0228147	1	0.214603	0.213192	4.95673	1.68516	0.00327959	0.0311135	1	0.219688	0.217904	5.01857	1.68348	0.00288372	0.0280686	1	0.221953	0.219664	3.54523	1.65822	0.0325587	0.315841	1	0.251934	0.248996	2.67999	1.66085	0.106659	0.590085	1	0.258191	0.254912
DSG4	-7.8742	2.63995	0.00286838	0.0230258	1	0.2146	0.213189	-7.92605	2.63734	0.00266381	0.0283705	1	0.219737	0.217952	-7.82381	2.63472	0.00299439	0.0285129	1	0.221944	0.219655	-5.02669	2.5986	0.0531123	0.349308	1	0.251833	0.248894	-5.98251	2.59123	0.0209903	0.34699	1	0.258522	0.255244
MET	-18.9994	6.37598	0.00289528	0.0231148	1	0.214597	0.213187	-16.9967	6.37083	0.00765295	0.0462023	1	0.219493	0.217708	-17.316	6.37776	0.00664481	0.0412916	1	0.221761	0.21947	-8.76893	6.42485	0.172352	0.476906	1	0.251603	0.248663	-10.5412	6.43899	0.101663	0.590085	1	0.2582	0.254921
DCXR	7.0102	2.3549	0.00292358	0.0232139	1	0.214595	0.213184	6.14758	2.35236	0.00898746	0.0486422	1	0.219456	0.217671	6.19406	2.35938	0.00867913	0.0450274	1	0.2217	0.219409	1.31303	2.43298	0.589438	0.789339	1	0.25141	0.24847	-0.143006	2.45505	0.953552	0.98311	1	0.257875	0.254595
SMAD5	17.494	5.8814	0.00294641	0.0232687	1	0.214593	0.213182	16.4186	5.8667	0.0051484	0.0389731	1	0.219584	0.217799	16.638	5.86808	0.00459271	0.0355024	1	0.221845	0.219556	9.10484	5.8943	0.122474	0.439902	1	0.251667	0.248728	4.06509	5.98122	0.496757	0.789128	1	0.257931	0.254651
GMPR	7.60137	2.56004	0.00299694	0.0235405	1	0.214589	0.213179	7.46678	2.55328	0.00346399	0.0316305	1	0.219676	0.217891	7.51961	2.5508	0.0032111	0.0295057	1	0.221928	0.219639	6.10098	2.50753	0.0150001	0.259347	1	0.252099	0.249162	4.97533	2.50873	0.0473889	0.49103	1	0.258352	0.255074
RTN4R	10.6719	3.59952	0.00304026	0.0236267	1	0.214586	0.213175	9.3791	3.59683	0.00914008	0.0489145	1	0.219452	0.217667	10.1376	3.61118	0.00501188	0.0365415	1	0.221825	0.219535	2.30253	3.80415	0.545025	0.758104	1	0.251419	0.248479	0.477759	3.8505	0.901258	0.975851	1	0.257877	0.254596
PLA2G10	-6.47229	2.18257	0.00303407	0.0236267	1	0.214586	0.213176	-5.93866	2.17837	0.0064251	0.0431922	1	0.219533	0.217748	-5.85986	2.1769	0.00712533	0.0424897	1	0.221745	0.219454	-3.44806	2.18908	0.115281	0.431971	1	0.251678	0.248739	-0.130998	2.27422	0.954068	0.98311	1	0.257875	0.254595
SCAMP3	4.36461	1.47381	0.00307382	0.0237611	1	0.214583	0.213173	4.22071	1.46988	0.00409971	0.0350583	1	0.219637	0.217852	4.2847	1.46906	0.00355125	0.0314447	1	0.221905	0.219615	2.4331	1.45508	0.0945477	0.401553	1	0.251717	0.248778	1.59112	1.45669	0.274752	0.702527	1	0.25802	0.25474
NELL2	-13.6927	4.62973	0.00311281	0.0238106	1	0.21458	0.21317	-13.8659	4.6166	0.00267976	0.0283705	1	0.219735	0.217951	-12.9326	4.61903	0.00512863	0.0365415	1	0.22182	0.21953	-8.37738	4.56092	0.0662919	0.379968	1	0.251788	0.248849	-9.53303	4.54872	0.0361445	0.459192	1	0.258408	0.25513
DRG2	6.71605	2.27046	0.00310816	0.0238106	1	0.214581	0.21317	6.69525	2.26459	0.00312349	0.0302214	1	0.2197	0.217915	6.73985	2.26227	0.002901	0.0280686	1	0.221952	0.219662	4.79161	2.22744	0.0315018	0.315841	1	0.251941	0.249003	3.88541	2.22783	0.0812032	0.58205	1	0.258244	0.254965
SSC5D	8.63397	2.92438	0.00316499	0.0239588	1	0.214577	0.213166	7.51355	2.92237	0.0101627	0.0505246	1	0.219428	0.217643	7.8946	2.93575	0.00718341	0.0424897	1	0.221743	0.219453	1.92852	3.04792	0.52693	0.744973	1	0.251424	0.248484	-2.20758	3.13871	0.481872	0.77964	1	0.257935	0.254655
EGLN1	7.06653	2.39239	0.00315133	0.0239588	1	0.214578	0.213167	6.28576	2.38895	0.00853008	0.0469858	1	0.219468	0.217683	6.61744	2.38986	0.00564032	0.0383279	1	0.221798	0.219508	2.65524	2.39569	0.267759	0.56748	1	0.251525	0.248585	1.33024	2.3968	0.57891	0.832937	1	0.257912	0.254632
DNMBP	5.92758	2.01192	0.0032288	0.0243158	1	0.214572	0.213161	5.70695	2.00736	0.00448366	0.036337	1	0.219616	0.217831	5.80795	2.0059	0.00379971	0.0319111	1	0.221889	0.219599	3.60553	1.98443	0.0692799	0.38041	1	0.251779	0.24884	2.4873	1.98768	0.210852	0.668554	1	0.258065	0.254785
ADGRG1	6.87523	2.33717	0.00327647	0.0244295	1	0.214568	0.213158	6.04155	2.33799	0.00978677	0.0498116	1	0.219437	0.217652	6.22242	2.33923	0.00783385	0.0440905	1	0.221723	0.219433	1.48197	2.36102	0.530235	0.744973	1	0.251423	0.248483	3.28199	2.38102	0.16813	0.660113	1	0.258106	0.254826
ABL1	5.4395	1.84916	0.00327733	0.0244295	1	0.214568	0.213158	5.18034	1.84478	0.00499907	0.0380398	1	0.219591	0.217806	5.28364	1.8435	0.0041698	0.0334729	1	0.221868	0.219578	2.62044	1.82944	0.152089	0.466239	1	0.251626	0.248687	1.39891	1.83645	0.446241	0.764737	1	0.257945	0.254665
PRKRA	5.67314	1.93318	0.00335199	0.0248592	1	0.214563	0.213152	5.23484	1.92883	0.0066662	0.0434856	1	0.219525	0.217739	5.20398	1.92702	0.00694194	0.0419098	1	0.221751	0.21946	2.62638	1.91563	0.170416	0.476684	1	0.251605	0.248666	1.20633	1.92514	0.530931	0.802401	1	0.257923	0.254642
SIAE	8.01801	2.7338	0.00337035	0.0248691	1	0.214562	0.213151	7.66455	2.72638	0.00495061	0.0378683	1	0.219593	0.217808	7.62467	2.72469	0.00515233	0.0365415	1	0.221819	0.219529	4.20923	2.70461	0.119685	0.439496	1	0.251671	0.248732	3.18605	2.70324	0.238602	0.679526	1	0.258044	0.254764
TNFRSF14	13.4936	4.60537	0.00340239	0.024932	1	0.21456	0.213149	12.6805	4.59453	0.00579904	0.0410765	1	0.219557	0.217772	12.8149	4.59219	0.00527771	0.0368934	1	0.221813	0.219523	7.23668	4.58327	0.114403	0.431971	1	0.25168	0.248741	4.84447	4.58162	0.290385	0.711128	1	0.258011	0.254731
SNAP29	4.02302	1.37351	0.00341301	0.024932	1	0.214559	0.213148	3.90534	1.36964	0.00436785	0.036337	1	0.219622	0.217837	3.89906	1.36854	0.00439944	0.0349325	1	0.221855	0.219565	2.23963	1.35278	0.0978581	0.408488	1	0.25171	0.248771	1.35322	1.35887	0.319367	0.711273	1	0.257995	0.254715
MPO	8.1568	2.78999	0.00347286	0.0252431	1	0.214555	0.213144	7.41919	2.78714	0.00778959	0.0462626	1	0.219489	0.217704	7.68153	2.78752	0.00587434	0.0388344	1	0.221789	0.219499	4.50579	2.7822	0.10539	0.416147	1	0.251696	0.248757	4.13692	2.77527	0.136109	0.620308	1	0.258145	0.254865
THBS4	8.37651	2.86682	0.00349197	0.0252563	1	0.214554	0.213143	7.95333	2.8603	0.00544255	0.0399576	1	0.219571	0.217786	8.41952	2.86089	0.00326302	0.0296104	1	0.221924	0.219635	0.276024	2.94119	0.925233	0.969703	1	0.251376	0.248435	-0.515806	2.93115	0.860321	0.962715	1	0.257879	0.254598
TMSB10	4.87391	1.6751	0.00363164	0.0261371	1	0.214544	0.213134	4.54355	1.67121	0.00657219	0.0434856	1	0.219528	0.217743	4.55266	1.67075	0.0064499	0.0404434	1	0.221767	0.219477	2.41454	1.66827	0.147854	0.465073	1	0.251631	0.248692	1.72706	1.66676	0.30016	0.711245	1	0.258005	0.254725
PDGFC	12.7172	4.37668	0.00367767	0.0263386	1	0.214541	0.213131	11.9772	4.36629	0.00610364	0.0414763	1	0.219545	0.21776	12.2896	4.36503	0.00488623	0.0364224	1	0.221831	0.219541	9.06213	4.32528	0.0361983	0.328483	1	0.251912	0.248974	6.05045	4.32939	0.162305	0.652462	1	0.258112	0.254833
SPINK5	-11.3441	3.90879	0.00371863	0.0265021	1	0.214539	0.213128	-11.4315	3.89857	0.00337771	0.0314321	1	0.219681	0.217897	-11.3762	3.89656	0.00351803	0.0314447	1	0.221907	0.219617	-8.2814	3.84082	0.0311106	0.315841	1	0.251944	0.249006	-8.35336	3.8263	0.0290634	0.420837	1	0.258453	0.255176
CPM	10.1102	3.48848	0.00376689	0.0265866	1	0.214536	0.213125	8.46728	3.49037	0.0152991	0.0624358	1	0.219336	0.21755	8.8541	3.50715	0.0116085	0.0517665	1	0.221634	0.219343	-2.65165	3.79996	0.485324	0.726159	1	0.251434	0.248494	-5.38071	3.83247	0.160375	0.650856	1	0.258114	0.254835
LILRB4	8.83297	3.04627	0.00374968	0.0265866	1	0.214537	0.213126	8.28571	3.04042	0.00644483	0.0431922	1	0.219532	0.217747	8.60423	3.04459	0.00472754	0.0358551	1	0.221839	0.219549	5.22731	3.08626	0.0903666	0.399719	1	0.251726	0.248787	3.70213	3.08932	0.230821	0.677844	1	0.258049	0.25477
FGR	6.63191	2.29285	0.00383622	0.0268168	1	0.214532	0.213121	6.44729	2.28623	0.00481697	0.037434	1	0.219599	0.217814	6.61654	2.28521	0.00380051	0.0319111	1	0.221889	0.219599	4.11909	2.26361	0.0688544	0.38041	1	0.25178	0.248841	3.70887	2.25844	0.100594	0.590085	1	0.258202	0.254923
PRCP	11.6806	4.0373	0.00382714	0.0268168	1	0.214532	0.213121	9.83144	4.03718	0.0149108	0.0613654	1	0.219342	0.217556	10.2299	4.05969	0.0117648	0.0517665	1	0.221631	0.21934	0.966534	4.22941	0.819244	0.930208	1	0.251381	0.248441	-2.57284	4.24639	0.544612	0.813516	1	0.257919	0.254639
ERBB2	14.8267	5.14143	0.00394308	0.0274326	1	0.214525	0.213114	13.3602	5.13225	0.00925856	0.0493677	1	0.21945	0.217664	13.4215	5.14324	0.00908865	0.045788	1	0.221689	0.219399	2.88562	5.32214	0.587706	0.789339	1	0.251411	0.248471	-2.54237	5.40705	0.638233	0.861791	1	0.257902	0.254621
PQBP1	6.57551	2.28163	0.00396618	0.0274625	1	0.214524	0.213113	6.4787	2.27497	0.00441668	0.036337	1	0.219619	0.217834	6.46352	2.27253	0.0044672	0.035141	1	0.221852	0.219562	5.17854	2.2353	0.0205524	0.278585	1	0.252031	0.249094	4.31348	2.23164	0.0532979	0.511545	1	0.258329	0.25505
FHIT	5.08609	1.76599	0.00399023	0.0274987	1	0.214522	0.213112	4.96735	1.76139	0.00481573	0.037434	1	0.219599	0.217814	5.02659	1.75968	0.00429722	0.0343073	1	0.221861	0.219571	3.55375	1.73586	0.0406758	0.335511	1	0.251888	0.24895	2.80585	1.73566	0.106019	0.590085	1	0.258192	0.254913
BACH1	4.86761	1.69189	0.0040283	0.0275016	1	0.21452	0.213109	4.7851	1.68748	0.00458824	0.0366307	1	0.219611	0.217826	4.86375	1.68598	0.00393008	0.0324775	1	0.221881	0.219592	3.59485	1.66025	0.0304078	0.315841	1	0.251948	0.249011	2.72125	1.66225	0.101663	0.590085	1	0.2582	0.254921
GLB1	8.68216	3.01757	0.00402604	0.0275016	1	0.21452	0.213109	8.39465	3.0108	0.00531693	0.0398505	1	0.219577	0.217792	8.47915	3.01141	0.00488309	0.0364224	1	0.221831	0.219541	5.96832	2.97318	0.0447523	0.3374	1	0.251868	0.24893	4.83406	2.96751	0.103365	0.590085	1	0.258197	0.254918
INPPL1	3.66602	1.27632	0.00408849	0.0276541	1	0.214517	0.213106	3.58725	1.27313	0.00485309	0.0375152	1	0.219598	0.217813	3.61317	1.2721	0.00452165	0.035141	1	0.221849	0.219559	2.34037	1.25404	0.0620524	0.36734	1	0.251801	0.248863	1.58267	1.25654	0.207879	0.668554	1	0.258068	0.254788
NFKBIE	7.62485	2.65364	0.00407535	0.0276541	1	0.214518	0.213107	7.02292	2.64837	0.00802741	0.0466845	1	0.219482	0.217697	6.95224	2.64577	0.00861836	0.0450274	1	0.221701	0.219411	4.119	2.61525	0.115311	0.431971	1	0.251678	0.248739	2.78425	2.61601	0.28723	0.711128	1	0.258012	0.254733
OGN	9.5835	3.34182	0.00414822	0.0279288	1	0.214513	0.213102	9.00246	3.33526	0.00697021	0.0450597	1	0.219514	0.217729	9.06382	3.34161	0.00669823	0.0412916	1	0.221759	0.219469	4.29978	3.36667	0.201594	0.501887	1	0.251574	0.248635	4.88645	3.36143	0.146086	0.641024	1	0.258132	0.254852
USP8	3.89078	1.36159	0.00428385	0.0287096	1	0.214506	0.213095	3.74074	1.35785	0.00588837	0.0410765	1	0.219553	0.217768	3.81476	1.35655	0.00493736	0.0365415	1	0.221829	0.219539	2.3921	1.33856	0.0739752	0.380556	1	0.251766	0.248827	1.72241	1.33825	0.198121	0.668554	1	0.258076	0.254796
DAB2	3.21556	1.12874	0.00440294	0.0292395	1	0.2145	0.213089	3.13215	1.12586	0.0054189	0.0399576	1	0.219572	0.217787	3.17793	1.12475	0.00473651	0.0358551	1	0.221838	0.219548	1.94955	1.10996	0.0790687	0.392923	1	0.251752	0.248814	1.31979	1.11161	0.235163	0.677844	1	0.258046	0.254766
TNFRSF1A	13.9478	4.89508	0.00439539	0.0292395	1	0.2145	0.213089	12.5967	4.88684	0.00996997	0.0500907	1	0.219433	0.217647	12.7448	4.89023	0.00917827	0.0460806	1	0.221687	0.219397	4.82013	5.06388	0.341203	0.623732	1	0.251485	0.248546	3.82046	5.07225	0.451354	0.765755	1	0.257944	0.254664
AXIN1	3.68929	1.29612	0.00443628	0.0293277	1	0.214498	0.213087	3.57641	1.29284	0.00568626	0.0407639	1	0.219561	0.217776	3.6157	1.29166	0.00513807	0.0365415	1	0.22182	0.21953	2.27933	1.27418	0.0736866	0.38041	1	0.251766	0.248828	1.59684	1.27702	0.211185	0.668554	1	0.258065	0.254785
KIFBP	4.36915	1.53809	0.00451737	0.0294637	1	0.214494	0.213083	4.27183	1.53377	0.00536622	0.0398505	1	0.219574	0.217789	4.30658	1.53221	0.00495927	0.0365415	1	0.221828	0.219538	2.82428	1.51152	0.0617401	0.36734	1	0.251802	0.248864	2.13732	1.51151	0.157406	0.650856	1	0.258118	0.254838
CALCA	6.03933	2.12588	0.00451406	0.0294637	1	0.214494	0.213083	5.85842	2.11988	0.00573464	0.0408698	1	0.219559	0.217774	5.8776	2.11849	0.0055466	0.0382064	1	0.221802	0.219512	3.07811	2.11128	0.14491	0.464712	1	0.251635	0.248696	2.53582	2.10436	0.228238	0.677844	1	0.258051	0.254772
IL1RN	6.57013	2.31173	0.00449676	0.0294637	1	0.214495	0.213084	5.51813	2.31328	0.0170902	0.0660551	1	0.219311	0.217525	6.09236	2.32367	0.00876644	0.0450274	1	0.221697	0.219407	-0.437917	2.61381	0.866951	0.941106	1	0.251378	0.248438	-2.09932	2.63982	0.426498	0.755565	1	0.257952	0.254672
SPINT2	9.28369	3.27378	0.00458653	0.0295261	1	0.21449	0.213079	9.24562	3.26408	0.00463309	0.0367877	1	0.219608	0.217823	9.36549	3.26115	0.00409498	0.0330539	1	0.221872	0.219582	8.48077	3.20188	0.00810143	0.215204	1	0.252233	0.249296	6.83374	3.19941	0.0327241	0.438623	1	0.258429	0.255151
IGFBP7	13.2034	4.65514	0.0045789	0.0295261	1	0.21449	0.213079	12.8057	4.64299	0.0058314	0.0410765	1	0.219555	0.21777	13.1397	4.63878	0.00463251	0.0356215	1	0.221843	0.219554	9.75404	4.56077	0.0325011	0.315841	1	0.251934	0.248997	8.6773	4.54542	0.0563065	0.517382	1	0.258317	0.255039
SERPINE1	5.23212	1.84509	0.00458756	0.0295261	1	0.21449	0.213079	4.99323	1.84084	0.00669697	0.0434856	1	0.219523	0.217738	4.9347	1.84059	0.00735902	0.0431788	1	0.221737	0.219447	3.25678	1.82588	0.0745266	0.382047	1	0.251764	0.248825	2.27206	1.82916	0.214236	0.668554	1	0.258062	0.254783
SRPK2	4.30634	1.51939	0.00460834	0.0295297	1	0.214489	0.213078	4.05686	1.51583	0.00746313	0.0458476	1	0.219499	0.217714	4.16573	1.5146	0.00597019	0.0392903	1	0.221785	0.219495	2.32116	1.50015	0.121847	0.439902	1	0.251668	0.248729	1.48573	1.50175	0.322539	0.713857	1	0.257994	0.254714
AGRN	11.5943	4.09675	0.00466825	0.029783	1	0.214486	0.213075	10.5534	4.08876	0.00987233	0.0499082	1	0.219435	0.21765	10.9066	4.09364	0.00773538	0.0439743	1	0.221726	0.219436	4.74839	4.16836	0.254685	0.559541	1	0.251533	0.248594	1.48474	4.18839	0.722984	0.911971	1	0.25789	0.25461
TRAF2	4.94864	1.7523	0.00475682	0.0302161	1	0.214482	0.213071	4.81951	1.74966	0.00589484	0.0410765	1	0.219553	0.217768	4.9027	1.74843	0.00506241	0.0365415	1	0.221823	0.219533	3.67651	1.72046	0.0326434	0.315841	1	0.251934	0.248996	2.9726	1.72069	0.0841182	0.587542	1	0.258237	0.254958
CSTB	8.50717	3.01566	0.00480284	0.0303764	1	0.214479	0.213068	7.56249	3.01234	0.0120813	0.0562068	1	0.219389	0.217604	7.76013	3.01546	0.0100924	0.0486635	1	0.221665	0.219375	4.00685	3.04199	0.187827	0.493241	1	0.251587	0.248648	2.86008	3.04185	0.347129	0.730771	1	0.257982	0.254702
FST	7.05287	2.50318	0.00485447	0.0304394	1	0.214477	0.213066	6.91113	2.49617	0.00564501	0.0407639	1	0.219563	0.217778	6.77775	2.49796	0.00668015	0.0412916	1	0.221759	0.219469	4.27798	2.48008	0.0845903	0.397179	1	0.251739	0.2488	2.88811	2.50275	0.248556	0.685554	1	0.258037	0.254757
AIFM1	3.45331	1.22536	0.00484478	0.0304394	1	0.214477	0.213066	3.16367	1.2227	0.00969212	0.0498116	1	0.219439	0.217654	3.24495	1.22304	0.00799438	0.0443316	1	0.221718	0.219428	1.49019	1.21911	0.221619	0.522072	1	0.251558	0.248618	0.620593	1.22435	0.612259	0.846973	1	0.257906	0.254626
BANK1	3.26917	1.16102	0.00488145	0.0304778	1	0.214476	0.213065	3.18765	1.15789	0.00592303	0.0410765	1	0.219552	0.217767	3.21029	1.15684	0.00553605	0.0382064	1	0.221802	0.219512	2.17374	1.1405	0.0567031	0.354797	1	0.251819	0.248881	1.49254	1.14376	0.191962	0.668554	1	0.258082	0.254802
CBLN4	11.3549	4.04268	0.0049892	0.030899	1	0.21447	0.21306	10.8234	4.03722	0.00736235	0.0458476	1	0.219502	0.217717	11.6643	4.04279	0.00392506	0.0324775	1	0.221882	0.219592	8.59111	3.98978	0.0313358	0.315841	1	0.251942	0.249004	7.45806	3.98235	0.0611469	0.533976	1	0.258301	0.255022
DBI	4.59161	1.63483	0.00499122	0.030899	1	0.21447	0.213059	4.50877	1.63007	0.00569187	0.0407639	1	0.219561	0.217776	4.491	1.62872	0.00584399	0.0388344	1	0.22179	0.2195	2.79747	1.61387	0.0830772	0.397179	1	0.251742	0.248804	2.23999	1.61348	0.165096	0.655451	1	0.258109	0.254829
ITGB1BP2	3.29299	1.17335	0.00502457	0.0309743	1	0.214469	0.213058	3.21577	1.16997	0.00600271	0.0411245	1	0.219549	0.217764	3.25718	1.16873	0.00533709	0.0371309	1	0.221811	0.219521	2.30299	1.14996	0.0452577	0.3374	1	0.251866	0.248927	2.01299	1.14716	0.0793504	0.579678	1	0.258249	0.25497
TNFSF14	6.29963	2.24798	0.00508913	0.0311097	1	0.214466	0.213055	5.98716	2.24311	0.00762492	0.0462023	1	0.219494	0.217709	6.05168	2.24214	0.00697269	0.0419222	1	0.22175	0.219459	3.58842	2.23065	0.107737	0.423128	1	0.251691	0.248753	2.53909	2.22871	0.254638	0.688938	1	0.258033	0.254753
GSTA1	4.0691	1.45195	0.00508667	0.0311097	1	0.214466	0.213055	3.39734	1.45208	0.0193345	0.0702678	1	0.219284	0.217498	3.62304	1.4602	0.0131213	0.0552456	1	0.221606	0.219316	-0.140955	1.55864	0.927945	0.971848	1	0.251376	0.248435	-0.796752	1.56783	0.61134	0.846973	1	0.257906	0.254626
TIGAR	7.56829	2.70346	0.00513443	0.0312558	1	0.214464	0.213053	7.17236	2.69624	0.0078312	0.0463214	1	0.219488	0.217702	7.13067	2.6938	0.00814016	0.0445422	1	0.221714	0.219424	5.34155	2.64794	0.0437134	0.3374	1	0.251873	0.248935	4.50328	2.64084	0.0881994	0.590085	1	0.258228	0.254949
CD22	8.73042	3.12624	0.00524448	0.0317933	1	0.214459	0.213048	8.00733	3.11996	0.0102972	0.0509971	1	0.219425	0.21764	8.58513	3.12398	0.006011	0.0393815	1	0.221784	0.219494	4.60729	3.13868	0.142181	0.461613	1	0.251638	0.248699	2.10568	3.15119	0.504019	0.789694	1	0.257929	0.254649
SLAMF8	7.06949	2.53538	0.00531429	0.0320281	1	0.214456	0.213045	6.77335	2.52935	0.00742824	0.0458476	1	0.2195	0.217715	6.75257	2.5274	0.00756566	0.0436894	1	0.221731	0.219441	6.79696	2.48901	0.00633635	0.213836	1	0.252287	0.24935	6.47998	2.48656	0.00918288	0.282811	1	0.258699	0.255422
TIA1	3.03547	1.08894	0.00532705	0.0320281	1	0.214455	0.213044	2.98681	1.08575	0.00596045	0.0410765	1	0.21955	0.217765	3.04362	1.08472	0.0050333	0.0365415	1	0.221824	0.219534	2.13479	1.06872	0.0458139	0.3374	1	0.251863	0.248925	1.63311	1.06892	0.12661	0.609701	1	0.258158	0.254879
INHBC	7.95924	2.85918	0.00538989	0.0322731	1	0.214453	0.213042	6.90868	2.8566	0.0156136	0.0628729	1	0.219331	0.217546	7.02892	2.86628	0.0142233	0.057563	1	0.221588	0.219297	-0.517951	3.07152	0.866093	0.941106	1	0.251378	0.248438	-3.33653	3.09575	0.281176	0.709496	1	0.258016	0.254736
MPIG6B	4.52503	1.62933	0.005499	0.032792	1	0.214448	0.213037	4.49471	1.62448	0.00567678	0.0407639	1	0.219561	0.217776	4.557	1.62304	0.00500569	0.0365415	1	0.221826	0.219536	3.32292	1.59682	0.0374792	0.332008	1	0.251905	0.248967	2.72946	1.59631	0.0873429	0.590085	1	0.25823	0.254951
FLI1	3.3537	1.20817	0.00552252	0.0327984	1	0.214447	0.213036	3.22617	1.20478	0.00743037	0.0458476	1	0.2195	0.217715	3.25623	1.20385	0.00685274	0.0418906	1	0.221754	0.219463	1.82124	1.19022	0.126026	0.439902	1	0.251661	0.248722	0.885231	1.19804	0.459995	0.771141	1	0.257941	0.254661
EZR	14.4322	5.21521	0.00566879	0.0335307	1	0.214441	0.21303	12.832	5.20755	0.0137626	0.0594909	1	0.21936	0.217574	12.4121	5.21006	0.0172332	0.0632607	1	0.221545	0.219254	1.44071	5.24561	0.783594	0.916584	1	0.251384	0.248444	-1.75383	5.25677	0.738668	0.920547	1	0.257888	0.254608
CCL8	5.79884	2.09824	0.00573253	0.0336608	1	0.214438	0.213027	5.83291	2.09459	0.00537341	0.0398505	1	0.219574	0.217789	5.80359	2.09285	0.00557013	0.0382064	1	0.221801	0.219511	4.70696	2.07095	0.0230696	0.289474	1	0.252007	0.249069	3.5536	2.07001	0.086084	0.590085	1	0.258233	0.254954
COL6A3	11.1321	4.02837	0.00573686	0.0336608	1	0.214438	0.213027	9.90781	4.02326	0.0138196	0.0595587	1	0.219359	0.217573	10.2669	4.02723	0.0108162	0.0503264	1	0.22165	0.219359	-0.234206	4.28034	0.956366	0.983018	1	0.251375	0.248435	-1.25922	4.27583	0.768389	0.927299	1	0.257885	0.254605
MED18	4.70394	1.70523	0.00582316	0.0337605	1	0.214435	0.213024	4.61285	1.70022	0.00668463	0.0434856	1	0.219524	0.217739	4.64857	1.69837	0.00621675	0.0402818	1	0.221776	0.219486	3.25433	1.67276	0.0517616	0.34504	1	0.251838	0.2489	2.5369	1.67352	0.129593	0.614726	1	0.258154	0.254875
IRAK1	4.99856	1.8117	0.00581424	0.0337605	1	0.214435	0.213024	4.82883	1.80732	0.00756418	0.0462023	1	0.219496	0.21771	4.866	1.80544	0.00705424	0.0422387	1	0.221747	0.219457	3.18824	1.77958	0.0732517	0.38041	1	0.251768	0.248829	2.26047	1.78302	0.204924	0.668554	1	0.25807	0.25479
PPP1R12A	3.68093	1.33342	0.00578827	0.0337605	1	0.214436	0.213025	3.60917	1.32972	0.00666151	0.0434856	1	0.219525	0.21774	3.66236	1.32869	0.00586204	0.0388344	1	0.221789	0.219499	2.01952	1.31335	0.124175	0.439902	1	0.251664	0.248725	1.36449	1.31627	0.299947	0.711245	1	0.258005	0.254725
RTBDN	-12.1967	4.44378	0.00607493	0.0340186	1	0.214425	0.213014	-12.6183	4.43304	0.00443596	0.036337	1	0.219618	0.217833	-12.2136	4.43143	0.00586622	0.0388344	1	0.221789	0.219499	-5.55822	4.40386	0.206952	0.508163	1	0.25157	0.24863	-9.27436	4.43673	0.036627	0.46131	1	0.258405	0.255127
CRACR2A	4.00619	1.45624	0.00595801	0.0340186	1	0.214429	0.213018	3.98005	1.45217	0.00614761	0.0415817	1	0.219543	0.217758	4.01511	1.45086	0.00566758	0.0383349	1	0.221797	0.219507	2.90781	1.42661	0.0415656	0.335511	1	0.251883	0.248945	2.31039	1.42727	0.105552	0.590085	1	0.258193	0.254914
TNFRSF4	10.3832	3.77683	0.00599215	0.0340186	1	0.214428	0.213017	9.44981	3.76909	0.0121955	0.0562068	1	0.219387	0.217602	9.56423	3.76663	0.0111352	0.0513202	1	0.221643	0.219353	7.56635	3.74112	0.0431696	0.336213	1	0.251875	0.248937	6.20417	3.75685	0.0987029	0.590085	1	0.258206	0.254927
ERBIN	3.38078	1.2307	0.00603131	0.0340186	1	0.214427	0.213016	3.29355	1.22729	0.00730324	0.0458476	1	0.219504	0.217718	3.34969	1.22611	0.00631385	0.0402818	1	0.221772	0.219482	2.10369	1.20873	0.0818358	0.396633	1	0.251745	0.248807	1.38019	1.21006	0.254081	0.688705	1	0.258033	0.254753
GPKOW	12.9243	4.70508	0.00603415	0.0340186	1	0.214426	0.213015	12.0983	4.69394	0.009977	0.0500907	1	0.219433	0.217647	12.5664	4.69185	0.00741838	0.043353	1	0.221735	0.219445	6.95492	4.65605	0.135295	0.456793	1	0.251648	0.248709	5.2218	4.64962	0.261456	0.693482	1	0.258028	0.254748
VEGFA	6.13044	2.2265	0.00591536	0.0340186	1	0.214431	0.21302	5.89285	2.2205	0.00797884	0.0466283	1	0.219483	0.217698	5.85817	2.22084	0.00836533	0.0450274	1	0.221708	0.219418	3.12864	2.20694	0.156347	0.467462	1	0.251621	0.248681	1.92963	2.20563	0.381681	0.735439	1	0.257968	0.254688
LAT2	2.78365	1.01333	0.00603144	0.0340186	1	0.214427	0.213016	2.67329	1.01097	0.00820719	0.0468387	1	0.219477	0.217692	2.67672	1.01011	0.00807133	0.0443316	1	0.221716	0.219426	1.43072	0.999174	0.152222	0.466239	1	0.251626	0.248686	0.802106	1.00159	0.423261	0.755158	1	0.257953	0.254673
ERP44	13.5406	4.92098	0.00594794	0.0340186	1	0.21443	0.213019	13.0354	4.90773	0.00792544	0.0466171	1	0.219485	0.2177	13.3494	4.90552	0.00652115	0.0407154	1	0.221765	0.219475	5.78999	4.91389	0.238726	0.539906	1	0.251545	0.248605	2.24083	4.9351	0.649802	0.870973	1	0.2579	0.25462
SORD	5.14165	1.87341	0.00607724	0.0340186	1	0.214425	0.213014	4.55961	1.87065	0.0148197	0.0611626	1	0.219343	0.217558	4.56804	1.87299	0.0147602	0.0583222	1	0.22158	0.219289	0.946453	1.92272	0.622562	0.814344	1	0.251404	0.248464	0.199398	1.93277	0.917834	0.981522	1	0.257876	0.254596
MIA	-9.84131	3.58877	0.0061197	0.0341255	1	0.214423	0.213012	-10.2403	3.57835	0.00422749	0.0359091	1	0.219629	0.217845	-9.5756	3.57968	0.00749306	0.043607	1	0.221733	0.219443	-6.77873	3.51886	0.0541007	0.351294	1	0.251829	0.248891	-8.52923	3.52103	0.0154486	0.317555	1	0.258587	0.25531
CD164	13.0654	4.76867	0.00616469	0.0342457	1	0.214422	0.21301	13.387	4.75574	0.00489466	0.0376374	1	0.219596	0.217811	14.0586	4.75421	0.00311751	0.0290591	1	0.221935	0.219645	12.2818	4.67842	0.00868137	0.222517	1	0.252218	0.249281	11.2086	4.671	0.0164416	0.324611	1	0.258574	0.255296
CDHR5	8.57199	3.1309	0.00620169	0.0343207	1	0.21442	0.213009	7.67141	3.1257	0.0141436	0.0600137	1	0.219354	0.217568	8.56776	3.13812	0.0063473	0.0403192	1	0.221771	0.219481	3.26244	3.21047	0.309581	0.593567	1	0.251501	0.248561	-0.0928718	3.23931	0.977129	0.992285	1	0.257875	0.254594
YES1	3.01935	1.10338	0.00622836	0.0343383	1	0.214419	0.213008	2.93055	1.1009	0.00778878	0.0462626	1	0.219489	0.217704	2.93415	1.09983	0.00765441	0.0438846	1	0.221728	0.219438	1.62744	1.08661	0.134258	0.456793	1	0.251649	0.24871	0.988236	1.08871	0.364068	0.73222	1	0.257975	0.254695
CALB1	-8.4996	3.1135	0.00635316	0.0347684	1	0.214415	0.213003	-8.27853	3.10635	0.0077183	0.0462626	1	0.219491	0.217706	-7.98234	3.10551	0.0101822	0.0489348	1	0.221663	0.219373	-4.72899	3.07405	0.124013	0.439902	1	0.251664	0.248725	-5.34445	3.06378	0.0811399	0.58205	1	0.258244	0.254966
LAMP2	18.2791	6.69596	0.00635398	0.0347684	1	0.214415	0.213003	17.563	6.67708	0.00855117	0.0469858	1	0.219468	0.217682	17.2945	6.6762	0.00960713	0.0466313	1	0.221677	0.219386	7.54659	6.74598	0.263321	0.564254	1	0.251528	0.248588	3.35742	6.86618	0.624874	0.851624	1	0.257904	0.254624
PLPBP	5.17614	1.89936	0.00644461	0.0351211	1	0.214411	0.213	5.08346	1.89394	0.00729278	0.0458476	1	0.219504	0.217719	5.1797	1.89225	0.00621193	0.0402818	1	0.221776	0.219486	3.83868	1.86424	0.0395257	0.332008	1	0.251894	0.248955	2.99246	1.86711	0.109047	0.590085	1	0.258187	0.254908
IGFBP4	9.62156	3.53205	0.00646652	0.0351211	1	0.21441	0.212999	9.32329	3.52247	0.00814649	0.0468387	1	0.219479	0.217693	8.84497	3.52517	0.01213	0.0527984	1	0.221624	0.219333	3.85192	3.55145	0.27814	0.573149	1	0.251519	0.248579	3.27284	3.54486	0.355907	0.73222	1	0.257978	0.254698
SCGB3A2	-4.19854	1.54255	0.00651085	0.0352309	1	0.214409	0.212998	-3.76989	1.53972	0.0143762	0.0603557	1	0.21935	0.217564	-4.06264	1.54106	0.00840367	0.0450274	1	0.221707	0.219417	-0.760077	1.57349	0.629075	0.818414	1	0.251403	0.248463	0.10803	1.57852	0.945439	0.98311	1	0.257875	0.254595
TFPI	11.0682	4.07088	0.00656877	0.0354132	1	0.214407	0.212996	10.7085	4.063	0.00841984	0.0469762	1	0.219471	0.217686	10.6257	4.06022	0.00889159	0.0451063	1	0.221694	0.219404	7.78471	4.06112	0.0552987	0.35263	1	0.251824	0.248886	-2.29564	4.44886	0.605868	0.846973	1	0.257907	0.254627
SH2B3	3.56367	1.31264	0.00664842	0.0354502	1	0.214404	0.212993	3.47547	1.30889	0.00794501	0.0466171	1	0.219484	0.217699	3.51045	1.30759	0.00727981	0.0428863	1	0.22174	0.21945	2.41811	1.28657	0.0602223	0.365082	1	0.251807	0.248869	1.82811	1.28666	0.155421	0.650856	1	0.25812	0.254841
HNRNPK	4.42304	1.62822	0.00661641	0.0354502	1	0.214405	0.212994	4.2662	1.62364	0.00862169	0.0471771	1	0.219466	0.21768	4.27426	1.62194	0.00842822	0.0450274	1	0.221706	0.219416	2.76021	1.59806	0.0841769	0.397179	1	0.25174	0.248801	2.04546	1.59827	0.200666	0.668554	1	0.258074	0.254794
HSPB6	9.10081	3.35205	0.00664625	0.0354502	1	0.214404	0.212993	8.82958	3.34329	0.0082875	0.0469304	1	0.219475	0.21769	9.02472	3.3409	0.00692633	0.0419098	1	0.221751	0.219461	1.32664	3.42291	0.698343	0.865462	1	0.251393	0.248453	1.06148	3.41166	0.755711	0.925668	1	0.257887	0.254606
PARP1	6.28966	2.32305	0.00679808	0.0361164	1	0.214399	0.212988	5.79971	2.31862	0.0123977	0.0566033	1	0.219383	0.217598	6.00454	2.31737	0.00958956	0.0466313	1	0.221677	0.219387	3.81122	2.29882	0.0973888	0.407693	1	0.251711	0.248772	2.62631	2.29841	0.253224	0.687658	1	0.258033	0.254754
GDF2	-9.63976	3.56503	0.00687035	0.0362246	1	0.214397	0.212985	-9.11631	3.55635	0.0103892	0.0512791	1	0.219423	0.217638	-8.72017	3.55772	0.0142715	0.0575985	1	0.221587	0.219297	-4.39921	3.55996	0.2166	0.519626	1	0.251562	0.248622	-6.40177	3.63613	0.0783565	0.579678	1	0.258251	0.254972
ANXA11	5.09653	1.88472	0.00686733	0.0362246	1	0.214397	0.212985	5.00538	1.87922	0.00775247	0.0462626	1	0.21949	0.217705	5.17484	1.87778	0.00587158	0.0388344	1	0.221789	0.219499	3.81869	1.84714	0.0387424	0.332008	1	0.251898	0.24896	2.98705	1.8501	0.106464	0.590085	1	0.258191	0.254912
TBCC	4.27833	1.58287	0.00689284	0.0362246	1	0.214396	0.212985	4.05858	1.57867	0.0101672	0.0505246	1	0.219428	0.217643	4.09351	1.57704	0.00946279	0.046429	1	0.22168	0.21939	2.55071	1.55594	0.101195	0.413423	1	0.251704	0.248765	1.86637	1.55783	0.230941	0.677844	1	0.258049	0.254769
SCARF1	8.21725	3.04164	0.00691996	0.0362368	1	0.214395	0.212984	7.93771	3.03295	0.00888846	0.0484554	1	0.219459	0.217674	7.96279	3.0306	0.00862396	0.0450274	1	0.221701	0.219411	5.61651	2.99174	0.0605192	0.365366	1	0.251806	0.248868	4.30731	2.98863	0.14957	0.647651	1	0.258127	0.254848
CPA2	-5.39207	2.00921	0.00730144	0.0363245	1	0.214382	0.212971	-5.27405	2.00518	0.00855457	0.0469858	1	0.219468	0.217682	-5.24886	2.00331	0.00881242	0.0450274	1	0.221696	0.219406	-5.32254	1.96919	0.0068926	0.213954	1	0.252268	0.249332	-5.06475	1.9628	0.00989243	0.287983	1	0.258683	0.255406
VIM	2.79919	1.03938	0.00709786	0.0363245	1	0.214389	0.212978	2.74656	1.03662	0.00808107	0.0466845	1	0.219481	0.217695	2.70505	1.03605	0.00905194	0.0457608	1	0.22169	0.2194	2.4354	1.01644	0.016604	0.263202	1	0.252077	0.24914	2.21666	1.01332	0.0287424	0.420837	1	0.258456	0.255178
WAS	5.11196	1.89814	0.00709765	0.0363245	1	0.214389	0.212978	5.13453	1.89248	0.00668384	0.0434856	1	0.219524	0.217739	5.11083	1.89053	0.00688269	0.0418984	1	0.221753	0.219462	4.5575	1.85612	0.0141007	0.257515	1	0.252112	0.249175	4.0051	1.8544	0.0308286	0.428379	1	0.258441	0.255163
STK4	3.9432	1.4714	0.00738424	0.0363245	1	0.21438	0.212969	3.93834	1.46697	0.00727952	0.0458476	1	0.219504	0.217719	4.09167	1.46579	0.00526375	0.0368934	1	0.221814	0.219524	2.96652	1.44149	0.0396371	0.332008	1	0.251893	0.248955	2.60555	1.43895	0.0702323	0.563514	1	0.258273	0.254994
ICAM4	-6.54601	2.43965	0.00731238	0.0363245	1	0.214382	0.212971	-6.32157	2.43338	0.00940337	0.0495223	1	0.219446	0.217661	-6.23867	2.43173	0.0103254	0.0492986	1	0.22166	0.21937	-4.09597	2.39482	0.0872524	0.399719	1	0.251733	0.248794	-3.89752	2.3937	0.103525	0.590085	1	0.258197	0.254918
CA13	3.3547	1.24932	0.00726765	0.0363245	1	0.214384	0.212972	3.32435	1.24561	0.00763109	0.0462023	1	0.219494	0.217708	3.40279	1.24456	0.00627234	0.0402818	1	0.221774	0.219484	2.39065	1.22489	0.0510168	0.343482	1	0.251841	0.248903	1.90437	1.22521	0.120161	0.605364	1	0.258168	0.254889
HS3ST3B1	8.98052	3.35058	0.00737559	0.0363245	1	0.21438	0.212969	8.51956	3.34149	0.0108079	0.0526103	1	0.219414	0.217629	8.35226	3.33898	0.0123949	0.0532229	1	0.221619	0.219328	7.57539	3.2815	0.0210038	0.278585	1	0.252027	0.249089	4.95456	3.30964	0.134443	0.619626	1	0.258147	0.254868
DDC	-7.52659	2.80236	0.00725513	0.0363245	1	0.214384	0.212973	-7.02216	2.79529	0.0120257	0.0562068	1	0.21939	0.217605	-7.04072	2.7952	0.0117989	0.0517665	1	0.22163	0.21934	-5.53607	2.78619	0.0469705	0.338671	1	0.251858	0.24892	-4.06205	2.78434	0.144647	0.640392	1	0.258133	0.254854
NFATC1	3.41881	1.26766	0.00701713	0.0363245	1	0.214392	0.212981	3.33452	1.26426	0.00837258	0.0469762	1	0.219472	0.217687	3.33277	1.26308	0.00834606	0.0450274	1	0.221709	0.219418	2.28231	1.24435	0.0666814	0.379968	1	0.251786	0.248848	1.56623	1.24812	0.209573	0.668554	1	0.258066	0.254786
EREG	4.42634	1.6489	0.00728517	0.0363245	1	0.214383	0.212972	4.32968	1.64453	0.00849033	0.0469858	1	0.219469	0.217684	4.36823	1.64307	0.00786767	0.0440905	1	0.221722	0.219432	2.86807	1.62118	0.0769234	0.387535	1	0.251758	0.248819	2.04555	1.62061	0.20692	0.668554	1	0.258068	0.254789
ATOX1	4.65124	1.73424	0.00733795	0.0363245	1	0.214381	0.21297	4.41689	1.72965	0.0106848	0.0522092	1	0.219417	0.217632	4.2884	1.7291	0.0131598	0.0552484	1	0.221605	0.219315	2.53577	1.70838	0.137777	0.456793	1	0.251644	0.248705	2.03055	1.70939	0.234927	0.677844	1	0.258046	0.254767
SNAP23	3.86599	1.43791	0.0071943	0.0363245	1	0.214386	0.212975	3.74519	1.43378	0.00902062	0.0486422	1	0.219455	0.21767	3.82149	1.43255	0.00765952	0.0438846	1	0.221728	0.219438	2.19688	1.41638	0.120942	0.439902	1	0.251669	0.24873	1.51597	1.41884	0.285357	0.711128	1	0.258014	0.254734
BCR	3.68322	1.3705	0.00721823	0.0363245	1	0.214385	0.212974	3.53427	1.36676	0.00973633	0.0498116	1	0.219438	0.217653	3.59782	1.36561	0.00844513	0.0450274	1	0.221706	0.219416	2.29369	1.34639	0.0885093	0.399719	1	0.25173	0.248791	1.36341	1.35012	0.31261	0.711245	1	0.257999	0.254719
CD6	6.41825	2.38859	0.00722826	0.0363245	1	0.214385	0.212974	5.88738	2.38499	0.0135946	0.0594909	1	0.219362	0.217577	5.69384	2.38731	0.0171075	0.0630894	1	0.221547	0.219256	4.02651	2.36752	0.0890445	0.399719	1	0.251729	0.24879	2.15821	2.37324	0.36318	0.73222	1	0.257975	0.254695
ICAM1	12.3899	4.5985	0.00707213	0.0363245	1	0.21439	0.212979	10.7286	4.59356	0.0195459	0.07051	1	0.219281	0.217495	10.7619	4.59518	0.0192128	0.0681309	1	0.221521	0.21923	7.23188	4.60077	0.116029	0.432446	1	0.251677	0.248738	4.20415	4.60883	0.361703	0.73222	1	0.257976	0.254696
QDPR	8.04334	2.98933	0.00714988	0.0363245	1	0.214387	0.212976	7.39525	2.98238	0.0131779	0.0581397	1	0.21937	0.217584	7.51936	2.981	0.0116799	0.0517665	1	0.221632	0.219342	4.05577	2.9605	0.17075	0.476684	1	0.251604	0.248665	2.66662	2.96657	0.368746	0.73222	1	0.257973	0.254693
GGT1	7.07402	2.6372	0.00732933	0.0363245	1	0.214382	0.21297	6.19039	2.63355	0.0187752	0.0692691	1	0.21929	0.217504	6.02384	2.64189	0.0226348	0.0751998	1	0.221484	0.219193	-0.0338914	2.73253	0.990105	0.993505	1	0.251375	0.248434	-1.38766	2.76244	0.615452	0.847479	1	0.257906	0.254625
CDH2	9.84267	3.65334	0.00707595	0.0363245	1	0.21439	0.212979	8.74837	3.64774	0.0165012	0.0648072	1	0.219319	0.217533	9.01399	3.64874	0.0135219	0.0561235	1	0.221599	0.219309	3.43043	3.68681	0.35217	0.62823	1	0.251481	0.248541	0.943363	3.695	0.798494	0.935551	1	0.257883	0.254602
APRT	7.18042	2.6809	0.00741819	0.0363691	1	0.214379	0.212968	6.94768	2.67481	0.00941454	0.0495223	1	0.219446	0.21766	7.01233	2.67193	0.00870063	0.0450274	1	0.221699	0.219409	4.36615	2.63042	0.0969922	0.4072	1	0.251712	0.248773	3.81145	2.62206	0.146106	0.641024	1	0.258132	0.254852
STK11	4.84765	1.8112	0.00745975	0.0364505	1	0.214378	0.212966	4.78441	1.80585	0.00808431	0.0466845	1	0.21948	0.217695	4.91806	1.80423	0.00643195	0.0404434	1	0.221768	0.219478	3.00345	1.78305	0.0921467	0.399719	1	0.251722	0.248783	1.9868	1.78413	0.265496	0.696921	1	0.258026	0.254746
CPB1	-5.97338	2.24006	0.00768206	0.0373591	1	0.214371	0.21296	-5.90314	2.2342	0.00825863	0.0469304	1	0.219476	0.21769	-6.10343	2.23375	0.00630609	0.0402818	1	0.221773	0.219483	-5.86805	2.19277	0.00746861	0.213954	1	0.252251	0.249314	-5.96554	2.18546	0.00635827	0.27631	1	0.258779	0.255503
ITGA5	13.578	5.09309	0.00769685	0.0373591	1	0.21437	0.212959	12.4321	5.08189	0.0144589	0.0603557	1	0.219349	0.217563	12.5362	5.08672	0.013748	0.0565796	1	0.221596	0.219305	3.01579	5.25826	0.566305	0.768932	1	0.251415	0.248475	-1.32098	5.29297	0.802926	0.936894	1	0.257882	0.254602
FCRL3	6.38607	2.40011	0.00781736	0.0376936	1	0.214367	0.212956	6.1872	2.39332	0.0097552	0.0498116	1	0.219438	0.217652	6.34744	2.39191	0.00798188	0.0443316	1	0.221719	0.219429	6.3509	2.35054	0.00691369	0.213954	1	0.252268	0.249331	5.53167	2.3444	0.0183297	0.334747	1	0.258551	0.255273
PPP1R2	4.25778	1.59986	0.0078032	0.0376936	1	0.214367	0.212956	4.12648	1.59524	0.00971141	0.0498116	1	0.219439	0.217653	4.22532	1.59382	0.00804444	0.0443316	1	0.221717	0.219427	2.65867	1.57181	0.0907985	0.399719	1	0.251725	0.248786	1.9951	1.57251	0.204582	0.668554	1	0.25807	0.254791
MZT1	6.23086	2.34412	0.00787923	0.0378406	1	0.214365	0.212954	6.29135	2.33833	0.00715314	0.0458476	1	0.219508	0.217723	6.32798	2.3359	0.00676723	0.0415417	1	0.221756	0.219466	4.9417	2.29635	0.031438	0.315841	1	0.251941	0.249004	4.22464	2.29495	0.0656926	0.543546	1	0.258286	0.255008
MMP12	6.83741	2.57612	0.00797134	0.0378406	1	0.214362	0.212951	6.07545	2.57206	0.0182029	0.0681142	1	0.219297	0.217511	5.6551	2.57373	0.0280409	0.0858531	1	0.221437	0.219146	5.49038	2.52563	0.0297535	0.315841	1	0.251953	0.249015	4.21067	2.53926	0.0973231	0.590085	1	0.258209	0.25493
CD69	3.8581	1.45342	0.00796323	0.0378406	1	0.214363	0.212951	3.8189	1.44906	0.00842421	0.0469762	1	0.219471	0.217686	3.87114	1.44785	0.00752153	0.043607	1	0.221732	0.219442	2.60645	1.42697	0.0678146	0.38041	1	0.251783	0.248844	1.99608	1.42843	0.162346	0.652462	1	0.258112	0.254833
AGER	-8.73492	3.28813	0.00791604	0.0378406	1	0.214364	0.212953	-7.81778	3.28699	0.0174184	0.0664446	1	0.219307	0.217521	-7.42989	3.28555	0.0237704	0.0771746	1	0.221474	0.219183	-1.75053	3.30343	0.596191	0.795466	1	0.251409	0.248469	-2.69132	3.29555	0.414159	0.7547	1	0.257956	0.254676
EFNA4	12.9588	4.88291	0.00797735	0.0378406	1	0.214362	0.212951	11.7002	4.87427	0.0164071	0.0646416	1	0.21932	0.217535	11.6412	4.87524	0.0169784	0.0627985	1	0.221548	0.219258	5.10947	4.9195	0.299025	0.58287	1	0.251507	0.248567	3.84787	4.90514	0.432802	0.759336	1	0.25795	0.254669
F2R	5.89602	2.2267	0.00812087	0.0382729	1	0.214358	0.212947	5.94454	2.21998	0.00743183	0.0458476	1	0.2195	0.217714	6.04731	2.21788	0.00641698	0.0404434	1	0.221769	0.219478	4.58558	2.18267	0.0356903	0.327947	1	0.251915	0.248977	3.63566	2.18132	0.0956207	0.590085	1	0.258212	0.254933
SAMD9L	4.56623	1.72443	0.00811861	0.0382729	1	0.214358	0.212947	4.42405	1.71975	0.0101201	0.0505246	1	0.219429	0.217644	4.4642	1.71789	0.00938147	0.046429	1	0.221682	0.219392	2.84279	1.69225	0.0930293	0.399719	1	0.25172	0.248781	1.99965	1.69207	0.237342	0.679526	1	0.258045	0.254765
HARS1	4.41178	1.67035	0.00828156	0.038805	1	0.214354	0.212942	4.31906	1.66562	0.00953491	0.0497518	1	0.219443	0.217658	4.36156	1.66392	0.00878234	0.0450274	1	0.221697	0.219407	2.6191	1.64076	0.110481	0.427318	1	0.251687	0.248748	2.03851	1.64103	0.214207	0.668554	1	0.258062	0.254783
KLB	-4.5557	1.72498	0.00828689	0.038805	1	0.214353	0.212942	-4.47515	1.72007	0.00929777	0.0493965	1	0.219449	0.217663	-4.46072	1.71829	0.00945343	0.046429	1	0.22168	0.21939	-2.20614	1.70447	0.195602	0.497	1	0.25158	0.24864	-1.66732	1.69969	0.326655	0.716549	1	0.257992	0.254712
MPI	3.9837	1.50981	0.00834718	0.0389624	1	0.214352	0.212941	3.98144	1.50533	0.00819249	0.0468387	1	0.219477	0.217692	4.04569	1.50386	0.00716027	0.0424897	1	0.221743	0.219453	2.49037	1.48343	0.0932432	0.399719	1	0.25172	0.248781	1.77334	1.48448	0.232294	0.677844	1	0.258048	0.254768
DNAJA2	4.02906	1.52827	0.0084013	0.0390901	1	0.21435	0.212939	3.89704	1.52409	0.0105832	0.051886	1	0.219419	0.217634	3.99732	1.52294	0.00869307	0.0450274	1	0.221699	0.219409	2.15787	1.50541	0.151794	0.466239	1	0.251626	0.248687	1.13594	1.50881	0.451553	0.765755	1	0.257944	0.254664
PMVK	3.07032	1.16736	0.00855633	0.0394347	1	0.214346	0.212935	3.0392	1.16392	0.00904509	0.0486422	1	0.219455	0.21767	3.05541	1.1629	0.0086253	0.0450274	1	0.221701	0.219411	2.19185	1.14402	0.0554217	0.35263	1	0.251824	0.248886	1.75353	1.144	0.125375	0.609701	1	0.25816	0.254881
METAP2	5.73875	2.18124	0.00853574	0.0394347	1	0.214347	0.212935	5.45719	2.17614	0.0121764	0.0562068	1	0.219387	0.217602	5.51006	2.1742	0.0112924	0.0513961	1	0.22164	0.21935	2.83765	2.15182	0.187312	0.493241	1	0.251587	0.248648	1.81129	2.15617	0.400912	0.747963	1	0.257961	0.25468
BAIAP2	5.39072	2.04928	0.00854612	0.0394347	1	0.214346	0.212935	4.83878	2.04552	0.0180343	0.0680008	1	0.219299	0.217513	4.89829	2.04852	0.0168266	0.0625018	1	0.22155	0.21926	1.30003	2.07009	0.530022	0.744973	1	0.251423	0.248483	0.41083	2.07374	0.842965	0.954106	1	0.25788	0.254599
IKBKG	3.50178	1.33297	0.0086341	0.0394895	1	0.214344	0.212933	3.43411	1.32953	0.00981912	0.0498116	1	0.219436	0.217651	3.47915	1.32835	0.00883642	0.0450274	1	0.221696	0.219405	2.36114	1.30786	0.0710701	0.38041	1	0.251774	0.248835	1.65205	1.30982	0.207255	0.668554	1	0.258068	0.254788
SERPINB8	5.88025	2.23885	0.0086493	0.0394895	1	0.214344	0.212932	5.31886	2.23429	0.0173166	0.066403	1	0.219308	0.217523	5.45831	2.23365	0.0145665	0.0581468	1	0.221583	0.219292	2.14299	2.23324	0.3373	0.621431	1	0.251487	0.248548	1.46158	2.22817	0.511879	0.794915	1	0.257927	0.254647
CRHBP	11.9964	4.56499	0.00861274	0.0394895	1	0.214345	0.212933	10.9816	4.55492	0.0159415	0.0634621	1	0.219327	0.217541	11.2908	4.56322	0.0133762	0.0556768	1	0.221602	0.219311	5.42032	4.6241	0.241167	0.543742	1	0.251543	0.248603	2.76142	4.6287	0.550806	0.817812	1	0.257918	0.254638
IL18R1	9.97678	3.80119	0.00869549	0.0395767	1	0.214342	0.212931	8.53933	3.79784	0.0245815	0.0803436	1	0.21923	0.217444	9.22931	3.80933	0.0154294	0.0599532	1	0.22157	0.219279	2.32591	3.94458	0.555449	0.759842	1	0.251417	0.248477	-1.06697	3.96381	0.787801	0.933768	1	0.257884	0.254603
TJAP1	3.87847	1.47832	0.00872296	0.0395784	1	0.214342	0.21293	3.81126	1.47451	0.00976741	0.0498116	1	0.219437	0.217652	3.82761	1.47331	0.00940039	0.046429	1	0.221681	0.219391	2.22275	1.45369	0.126306	0.439902	1	0.251661	0.248722	1.36872	1.45852	0.34806	0.730971	1	0.257982	0.254702
JUN	6.39127	2.43916	0.00880763	0.0398389	1	0.214339	0.212928	6.10771	2.43265	0.0120741	0.0562068	1	0.219389	0.217604	6.19924	2.43021	0.0107685	0.0502645	1	0.221651	0.21936	5.91556	2.38743	0.0132464	0.244975	1	0.252126	0.249189	5.54547	2.37894	0.0197821	0.342333	1	0.258534	0.255257
NCAM1	-11.0201	4.20941	0.00886722	0.0399123	1	0.214338	0.212927	-10.9086	4.20178	0.00944924	0.0495223	1	0.219445	0.21766	-9.75224	4.21036	0.0205776	0.0716126	1	0.221505	0.219215	-5.81625	4.19769	0.165925	0.47347	1	0.25161	0.24867	-6.9412	4.19988	0.098441	0.590085	1	0.258207	0.254928
IL1RAP	-7.37756	2.81852	0.00887851	0.0399123	1	0.214338	0.212926	-6.74003	2.81386	0.0166368	0.065019	1	0.219317	0.217532	-6.83233	2.812	0.0151398	0.0594578	1	0.221574	0.219283	-3.02157	2.81544	0.283218	0.576798	1	0.251516	0.248576	-3.25986	2.80747	0.245632	0.685554	1	0.258039	0.254759
CASP3	3.74085	1.4299	0.00891425	0.0399501	1	0.214337	0.212925	3.7227	1.4259	0.00905591	0.0486422	1	0.219455	0.217669	3.78796	1.42447	0.00785291	0.0440905	1	0.221722	0.219432	2.6518	1.40199	0.0586107	0.35818	1	0.251813	0.248874	2.21568	1.40088	0.113783	0.597976	1	0.258179	0.2549
DFFA	4.91668	1.88067	0.00896213	0.0400418	1	0.214335	0.212924	4.67687	1.87564	0.0126758	0.0569073	1	0.219378	0.217593	4.77064	1.87372	0.0109185	0.0504806	1	0.221648	0.219357	2.77435	1.84964	0.133681	0.45657	1	0.25165	0.248711	2.08123	1.84855	0.260265	0.693482	1	0.258029	0.254749
HEXIM1	3.99667	1.53029	0.0090312	0.0402274	1	0.214334	0.212922	3.75627	1.5268	0.0139126	0.0596081	1	0.219357	0.217572	3.83735	1.52583	0.0119309	0.0521886	1	0.221628	0.219337	2.02026	1.51055	0.181131	0.486455	1	0.251594	0.248654	1.23573	1.51357	0.414284	0.7547	1	0.257956	0.254676
CALCOCO1	3.05494	1.17095	0.00910453	0.0404308	1	0.214332	0.212921	3.07942	1.16804	0.00840024	0.0469762	1	0.219472	0.217686	3.07383	1.16704	0.0084629	0.0450274	1	0.221705	0.219415	2.12074	1.14837	0.0648336	0.378888	1	0.251792	0.248854	1.5575	1.15	0.175675	0.66017	1	0.258098	0.254818
IL5RA	-6.35584	2.43766	0.00914647	0.0404412	1	0.214331	0.21292	-6.61759	2.43089	0.00650143	0.0433725	1	0.21953	0.217745	-6.29545	2.42986	0.0095963	0.0466313	1	0.221677	0.219386	-6.12546	2.38419	0.0102168	0.229565	1	0.252182	0.249245	-5.68031	2.37958	0.0170115	0.327024	1	0.258567	0.255289
LAIR1	9.62264	3.6914	0.00916223	0.0404412	1	0.21433	0.212919	9.01434	3.68314	0.0144146	0.0603557	1	0.219349	0.217564	9.38666	3.68585	0.0108998	0.0504806	1	0.221648	0.219358	3.62692	3.81297	0.341537	0.623732	1	0.251485	0.248546	3.37577	3.81653	0.376454	0.732357	1	0.25797	0.25469
ART3	-10.3086	3.96552	0.00935675	0.0411754	1	0.214326	0.212914	-9.36215	3.95856	0.0180591	0.0680008	1	0.219299	0.217513	-9.09326	3.96077	0.0217193	0.0734533	1	0.221494	0.219203	-3.41636	3.96488	0.388912	0.658635	1	0.251465	0.248526	-3.8074	3.9501	0.335147	0.720074	1	0.257988	0.254708
IL12RB1	8.92528	3.43689	0.00942927	0.0412789	1	0.214324	0.212913	8.43662	3.42918	0.0139118	0.0596081	1	0.219357	0.217572	8.43836	3.42753	0.0138463	0.0567068	1	0.221594	0.219303	6.78711	3.38005	0.0446885	0.3374	1	0.251868	0.24893	5.91798	3.38277	0.0802642	0.58205	1	0.258247	0.254968
IL32	-8.18652	3.15275	0.0094368	0.0412789	1	0.214324	0.212912	-7.62079	3.14538	0.0154282	0.0627872	1	0.219334	0.217548	-7.66676	3.14303	0.0147445	0.0583222	1	0.22158	0.219289	-5.63237	3.10599	0.0698212	0.38041	1	0.251777	0.248839	-3.9405	3.17011	0.21391	0.668554	1	0.258063	0.254783
TREML2	9.94842	3.84106	0.00961977	0.0418288	1	0.214319	0.212908	9.54834	3.83027	0.012698	0.0569073	1	0.219378	0.217592	10.0838	3.82917	0.00847442	0.0450274	1	0.221705	0.219415	6.65911	3.78733	0.0787535	0.392923	1	0.251753	0.248814	5.12997	3.78355	0.175193	0.66017	1	0.258098	0.254819
CRKL	3.08323	1.19022	0.0096071	0.0418288	1	0.214319	0.212908	3.03694	1.18691	0.0105301	0.0517998	1	0.21942	0.217635	3.07733	1.18568	0.00947012	0.046429	1	0.22168	0.21939	1.84735	1.1695	0.114248	0.431971	1	0.25168	0.248741	1.3244	1.17031	0.257818	0.692413	1	0.25803	0.254751
ULBP2	9.68327	3.74256	0.00969477	0.0420298	1	0.214317	0.212906	9.00388	3.73451	0.0159384	0.0634621	1	0.219327	0.217541	8.98781	3.73143	0.0160397	0.0608677	1	0.221561	0.21927	5.68748	3.68942	0.123231	0.439902	1	0.251666	0.248727	5.29897	3.6796	0.149893	0.647651	1	0.258127	0.254847
NDUFS6	4.11612	1.59201	0.00974687	0.0421307	1	0.214316	0.212905	4.03547	1.58765	0.0110534	0.0532039	1	0.219409	0.217624	3.97953	1.58701	0.0121823	0.0528142	1	0.221623	0.219332	2.43352	1.56572	0.120176	0.439496	1	0.25167	0.248731	1.93896	1.56187	0.214492	0.668554	1	0.258062	0.254782
DCBLD2	-9.76578	3.78804	0.0099589	0.0423282	1	0.214311	0.2129	-9.80733	3.77801	0.00945702	0.0495223	1	0.219445	0.217659	-9.5254	3.77515	0.011655	0.0517665	1	0.221633	0.219342	-9.8204	3.70697	0.0080898	0.215204	1	0.252233	0.249297	-5.54392	3.77298	0.141783	0.633469	1	0.258137	0.254858
ZBTB16	4.67993	1.81206	0.00982714	0.0423282	1	0.214314	0.212903	4.55747	1.80883	0.0117753	0.0554957	1	0.219395	0.21761	4.5855	1.80695	0.0111828	0.0513774	1	0.221642	0.219352	3.15606	1.77803	0.0759421	0.386106	1	0.25176	0.248822	2.45382	1.77738	0.167458	0.659749	1	0.258106	0.254827
IRAK4	3.14649	1.22061	0.00996639	0.0423282	1	0.214311	0.2129	3.03852	1.21727	0.0125802	0.0568758	1	0.21938	0.217595	3.0657	1.21604	0.0117256	0.0517665	1	0.221631	0.219341	1.89887	1.19934	0.113414	0.431506	1	0.251681	0.248743	1.45057	1.1997	0.226668	0.677844	1	0.258052	0.254773
RRM2B	4.88425	1.89211	0.00986382	0.0423282	1	0.214313	0.212902	4.71603	1.88703	0.012474	0.0567741	1	0.219382	0.217596	4.71445	1.88552	0.012433	0.0532229	1	0.221618	0.219328	2.84526	1.86089	0.126321	0.439902	1	0.251661	0.248722	2.08655	1.86114	0.262283	0.693482	1	0.258028	0.254748
TXNRD1	7.18676	2.78633	0.00992329	0.0423282	1	0.214312	0.212901	6.92176	2.77918	0.0127798	0.0570988	1	0.219376	0.217591	7.0415	2.77658	0.0112363	0.0513961	1	0.221641	0.219351	2.8622	2.75533	0.298944	0.58287	1	0.251507	0.248567	1.96733	2.75841	0.475742	0.776843	1	0.257937	0.254656
MSR1	7.09246	2.75007	0.00993142	0.0423282	1	0.214312	0.212901	6.25792	2.74547	0.02268	0.0766838	1	0.219248	0.217462	6.33168	2.74397	0.0210608	0.0720605	1	0.2215	0.21921	1.97688	2.77236	0.47583	0.722649	1	0.251437	0.248497	0.0798225	2.77408	0.977045	0.992285	1	0.257875	0.254594
NOS3	6.53481	2.53753	0.0100396	0.0425155	1	0.214309	0.212898	5.92415	2.53331	0.0193933	0.0703067	1	0.219283	0.217497	6.31043	2.53623	0.0128688	0.0543391	1	0.22161	0.21932	2.86545	2.53462	0.258299	0.562931	1	0.251531	0.248592	0.835428	2.56893	0.745037	0.922022	1	0.257888	0.254607
TNFAIP8	9.19575	3.57474	0.0101222	0.0427415	1	0.214308	0.212896	8.94309	3.5645	0.0121353	0.0562068	1	0.219388	0.217603	9.08869	3.562	0.010748	0.0502645	1	0.221651	0.219361	7.20387	3.50283	0.0397683	0.332008	1	0.251892	0.248954	6.71775	3.49266	0.0544771	0.511545	1	0.258324	0.255046
SCLY	6.77874	2.63886	0.0102282	0.0430646	1	0.214305	0.212894	5.80092	2.63695	0.0278544	0.0858551	1	0.219203	0.217417	5.77667	2.64289	0.028872	0.0873334	1	0.221431	0.21914	0.553794	2.71124	0.838158	0.93637	1	0.25138	0.24844	-0.808936	2.72688	0.766742	0.927299	1	0.257886	0.254605
PON2	9.48979	3.69978	0.0103425	0.0434206	1	0.214303	0.212891	9.10001	3.69023	0.0136913	0.0594909	1	0.219361	0.217575	9.23462	3.69275	0.0124192	0.0532229	1	0.221618	0.219328	6.43355	3.67142	0.0797668	0.393714	1	0.25175	0.248812	3.75714	3.67675	0.306886	0.711245	1	0.258002	0.254722
TBC1D23	3.54833	1.38711	0.0105494	0.0441623	1	0.214298	0.212887	3.5154	1.38334	0.0110705	0.0532039	1	0.219409	0.217624	3.54026	1.38187	0.0104326	0.0493777	1	0.221658	0.219367	2.28192	1.36116	0.0937013	0.399719	1	0.251719	0.24878	1.6138	1.3631	0.236493	0.678815	1	0.258045	0.254765
TACC3	2.78434	1.09001	0.0106609	0.0443747	1	0.214296	0.212884	2.74705	1.08692	0.0115167	0.0545354	1	0.2194	0.217615	2.75064	1.08588	0.0113308	0.051411	1	0.221639	0.219349	2.02921	1.0684	0.0575731	0.354913	1	0.251816	0.248878	1.51714	1.0701	0.156312	0.650856	1	0.258119	0.25484
PPP1R9B	3.28098	1.28414	0.0106424	0.0443747	1	0.214296	0.212885	3.25382	1.28153	0.011141	0.0533461	1	0.219407	0.217622	3.36275	1.28053	0.0086595	0.0450274	1	0.2217	0.21941	1.77186	1.2644	0.161164	0.470921	1	0.251615	0.248676	0.947124	1.26691	0.454739	0.767236	1	0.257943	0.254663
IL2RA	8.46987	3.31777	0.0107075	0.0444423	1	0.214295	0.212883	7.67262	3.31109	0.0205229	0.0727766	1	0.21927	0.217485	7.05732	3.31402	0.0332496	0.0943256	1	0.2214	0.219109	3.90213	3.2834	0.234706	0.534677	1	0.251547	0.248608	3.41841	3.29051	0.298907	0.711245	1	0.258006	0.254726
ABHD14B	5.65626	2.22072	0.0108883	0.044856	1	0.214291	0.21288	5.63458	2.21433	0.0109646	0.0530442	1	0.219411	0.217626	5.66189	2.21292	0.0105346	0.0496485	1	0.221656	0.219365	4.06618	2.18052	0.0622605	0.36734	1	0.2518	0.248862	3.40811	2.1792	0.117887	0.601937	1	0.258172	0.254893
ICA1	4.13718	1.62342	0.010845	0.044856	1	0.214292	0.212881	4.0225	1.61878	0.0129853	0.0576641	1	0.219373	0.217587	4.09887	1.61707	0.0112772	0.0513961	1	0.22164	0.21935	2.65746	1.59263	0.0952473	0.403352	1	0.251715	0.248777	1.94042	1.59374	0.223451	0.675875	1	0.258055	0.254775
FOLR1	-12.0678	4.73861	0.0108993	0.044856	1	0.214291	0.212879	-11.0536	4.72906	0.0194515	0.0703433	1	0.219282	0.217497	-11.1379	4.72408	0.0184206	0.0667803	1	0.22153	0.219239	-4.89698	4.69854	0.297344	0.58287	1	0.251508	0.248568	-4.54838	4.68597	0.331766	0.719631	1	0.257989	0.254709
PADI4	4.67206	1.83631	0.010975	0.044996	1	0.214289	0.212878	4.49273	1.83109	0.0141716	0.0600137	1	0.219353	0.217568	4.62561	1.82975	0.0114964	0.0517665	1	0.221636	0.219345	3.09814	1.80212	0.0856341	0.397179	1	0.251736	0.248798	2.90652	1.79558	0.105563	0.590085	1	0.258193	0.254914
DPP6	-9.87818	3.88349	0.0109949	0.044996	1	0.214289	0.212877	-9.45165	3.87435	0.0147339	0.0610915	1	0.219344	0.217559	-8.59887	3.87883	0.0266684	0.0831581	1	0.221448	0.219157	-4.58958	3.86387	0.234951	0.534677	1	0.251547	0.248608	-4.61781	3.85153	0.230593	0.677844	1	0.258049	0.25477
CDKN2D	3.44957	1.35696	0.0110422	0.0450632	1	0.214288	0.212876	3.41868	1.35294	0.0115342	0.0545354	1	0.2194	0.217614	3.51472	1.35173	0.00934039	0.046429	1	0.221683	0.219393	2.48056	1.3307	0.0623548	0.36734	1	0.2518	0.248862	1.99426	1.33027	0.13389	0.619029	1	0.258148	0.254869
SFTPA1	5.67601	2.23517	0.0111287	0.04524	1	0.214286	0.212875	5.47413	2.22879	0.014073	0.0600137	1	0.219355	0.217569	5.29202	2.22714	0.017525	0.0638506	1	0.221541	0.219251	6.29046	2.18545	0.00401171	0.17761	1	0.252388	0.249452	5.78384	2.17819	0.0079432	0.27631	1	0.258731	0.255454
GYS1	3.52796	1.38961	0.0111474	0.04524	1	0.214286	0.212874	3.46632	1.38555	0.0123833	0.0566033	1	0.219384	0.217598	3.55399	1.38432	0.0102721	0.0492052	1	0.221661	0.219371	2.51514	1.36169	0.0647853	0.378888	1	0.251792	0.248854	1.54898	1.36404	0.256177	0.689777	1	0.258032	0.254752
NPTX1	-8.3048	3.27666	0.0112844	0.0456688	1	0.214283	0.212871	-8.11437	3.26708	0.01303	0.0576873	1	0.219372	0.217587	-7.96441	3.26424	0.0147197	0.0583222	1	0.22158	0.21929	-6.34938	3.22955	0.0493412	0.341333	1	0.251848	0.248909	-7.92244	3.2324	0.0142758	0.317555	1	0.258604	0.255327
CPA1	-5.50091	2.17315	0.0113887	0.0458997	1	0.214281	0.212869	-5.5008	2.16737	0.0111731	0.0533461	1	0.219407	0.217621	-5.74722	2.16681	0.00801325	0.0443316	1	0.221718	0.219428	-5.39316	2.12862	0.0113133	0.229565	1	0.25216	0.249223	-5.64769	2.12292	0.00782654	0.27631	1	0.258734	0.255457
SCARB2	12.2953	4.85821	0.0114042	0.0458997	1	0.21428	0.212869	11.1436	4.85028	0.0216224	0.0750363	1	0.219259	0.217473	11.3688	4.85276	0.0191738	0.0681309	1	0.221521	0.21923	4.27111	4.94054	0.387346	0.657274	1	0.251466	0.248526	2.5058	4.93129	0.611372	0.846973	1	0.257906	0.254626
CERT	5.36669	2.1225	0.011481	0.0459554	1	0.214279	0.212867	5.24612	2.11645	0.0132118	0.0581397	1	0.219369	0.217583	5.29648	2.11425	0.0122662	0.0530206	1	0.221621	0.219331	3.80988	2.08156	0.0672545	0.38041	1	0.251785	0.248846	2.9222	2.0795	0.160002	0.650856	1	0.258115	0.254835
MITD1	3.33078	1.31721	0.0114746	0.0459554	1	0.214279	0.212868	3.22176	1.31369	0.0142164	0.0600294	1	0.219352	0.217567	3.28075	1.3125	0.0124588	0.0532229	1	0.221618	0.219327	1.86319	1.29505	0.150286	0.466174	1	0.251628	0.248689	1.25402	1.29518	0.332971	0.719631	1	0.257989	0.254709
RABEPK	5.38111	2.13353	0.0116886	0.0466123	1	0.214275	0.212863	5.31027	2.12816	0.0126131	0.0568758	1	0.219379	0.217594	5.44724	2.12613	0.0104296	0.0493777	1	0.221658	0.219368	5.19169	2.08632	0.0128566	0.243201	1	0.252132	0.249195	4.92709	2.07965	0.0178579	0.334747	1	0.258556	0.255279
IMPA1	5.37096	2.13002	0.0117089	0.0466123	1	0.214274	0.212863	5.23645	2.12383	0.0137069	0.0594909	1	0.219361	0.217575	5.32308	2.12183	0.0121426	0.0527984	1	0.221624	0.219333	3.97183	2.08592	0.0569422	0.354797	1	0.251818	0.24888	3.49044	2.08194	0.0936847	0.590085	1	0.258216	0.254937
XPNPEP2	-3.28555	1.30706	0.0119725	0.0475322	1	0.214269	0.212858	-3.05684	1.30388	0.0190888	0.069722	1	0.219286	0.217501	-3.18659	1.3031	0.0144974	0.0581468	1	0.221584	0.219293	-3.05895	1.27911	0.0168112	0.263202	1	0.252074	0.249137	-3.33971	1.28354	0.00929153	0.282811	1	0.258697	0.25542
AKT1S1	4.85514	1.93432	0.0120987	0.0477734	1	0.214267	0.212856	4.57132	1.93017	0.0178984	0.067745	1	0.219301	0.217515	4.60993	1.92844	0.0168554	0.0625018	1	0.22155	0.219259	2.65981	1.90472	0.162637	0.471295	1	0.251613	0.248674	1.60344	1.90694	0.400469	0.747963	1	0.257961	0.254681
SMOC1	9.88489	3.93733	0.0120796	0.0477734	1	0.214267	0.212856	8.90832	3.9292	0.023412	0.0779156	1	0.219241	0.217455	9.4401	3.93083	0.0163553	0.0617443	1	0.221557	0.219266	3.05271	3.94405	0.438959	0.697626	1	0.251448	0.248508	-2.03528	4.0013	0.611012	0.846973	1	0.257906	0.254626
SELP	5.65654	2.25856	0.0122887	0.0483931	1	0.214263	0.212852	5.4081	2.25224	0.0163706	0.0646416	1	0.219321	0.217535	5.42716	2.24998	0.0158905	0.0605071	1	0.221563	0.219272	3.52638	2.22112	0.112415	0.430934	1	0.251683	0.248744	1.99018	2.233	0.372826	0.73222	1	0.257971	0.254691
CXCL6	4.15518	1.66281	0.012484	0.0488985	1	0.21426	0.212848	3.92839	1.65827	0.0178687	0.067745	1	0.219301	0.217516	4.08783	1.65714	0.0136597	0.0565351	1	0.221597	0.219306	3.13664	1.63741	0.0554611	0.35263	1	0.251824	0.248885	1.5444	1.65338	0.350296	0.730971	1	0.257981	0.254701
CD99L2	13.4504	5.38144	0.012466	0.0488985	1	0.21426	0.212849	13.2233	5.36637	0.0137631	0.0594909	1	0.21936	0.217574	13.1548	5.36411	0.0142197	0.057563	1	0.221588	0.219297	3.32846	5.54057	0.548033	0.758104	1	0.251419	0.248479	2.14092	5.70423	0.707435	0.904254	1	0.257892	0.254612
DEFB4A_DEFB4B	2.20497	0.883494	0.0125956	0.0492038	1	0.214258	0.212846	2.0745	0.881489	0.0186339	0.0690967	1	0.219292	0.217506	2.05546	0.880698	0.0196334	0.0694537	1	0.221516	0.219225	1.21672	0.873989	0.16393	0.47239	1	0.251612	0.248673	0.518	0.878156	0.555298	0.82036	1	0.257917	0.254637
CDHR1	7.23829	2.91133	0.0129364	0.0504002	1	0.214252	0.21284	6.54366	2.90556	0.02435	0.0798069	1	0.219232	0.217447	6.58317	2.90306	0.0233846	0.076603	1	0.221477	0.219186	4.5918	2.87544	0.110339	0.427318	1	0.251687	0.248748	4.67133	2.8637	0.102895	0.590085	1	0.258198	0.254919
CA6	-5.00512	2.01493	0.0130173	0.0505805	1	0.21425	0.212839	-4.59413	2.01069	0.0223556	0.0761341	1	0.219251	0.217466	-4.73574	2.01389	0.0187274	0.0670606	1	0.221526	0.219236	-4.1457	1.99997	0.0382247	0.332008	1	0.251901	0.248962	-3.25435	2.03771	0.110304	0.59063	1	0.258185	0.254905
MLN	3.5272	1.4234	0.0132384	0.0513033	1	0.214246	0.212835	3.3365	1.4204	0.0188565	0.0693939	1	0.219289	0.217503	3.21839	1.42029	0.0234857	0.0766189	1	0.221476	0.219185	2.35055	1.40142	0.0935409	0.399719	1	0.251719	0.24878	1.14273	1.4116	0.418245	0.755158	1	0.257954	0.254674
CDH3	-9.39151	3.79474	0.0133551	0.0514824	1	0.214244	0.212833	-9.78259	3.78556	0.00978382	0.0498116	1	0.219437	0.217652	-9.57611	3.78272	0.0113811	0.0514794	1	0.221638	0.219348	-7.6512	3.71594	0.0395345	0.332008	1	0.251894	0.248955	-7.84162	3.70703	0.0344414	0.449276	1	0.258418	0.25514
RWDD1	4.95289	2.00079	0.0133328	0.0514824	1	0.214245	0.212833	4.82594	1.9951	0.0155968	0.0628729	1	0.219332	0.217546	4.89026	1.9935	0.0141909	0.057563	1	0.221588	0.219298	2.81136	1.96774	0.153136	0.46708	1	0.251624	0.248685	1.9652	1.97021	0.318583	0.711245	1	0.257996	0.254716
PRDX5	4.50914	1.82457	0.0134879	0.0518573	1	0.214242	0.212831	4.42114	1.81917	0.0151146	0.0618554	1	0.219339	0.217553	4.49979	1.81728	0.013309	0.0555556	1	0.221603	0.219312	2.92945	1.7915	0.102059	0.413423	1	0.251702	0.248763	2.31224	1.79502	0.197744	0.668554	1	0.258076	0.254797
SUSD1	6.54827	2.65088	0.0135297	0.0518816	1	0.214242	0.21283	6.57017	2.64352	0.0129675	0.0576641	1	0.219373	0.217588	6.7473	2.64114	0.0106521	0.0500409	1	0.221653	0.219363	4.91786	2.60238	0.0588386	0.35818	1	0.251812	0.248873	3.75682	2.60739	0.149682	0.647651	1	0.258127	0.254848
MSRA	4.30114	1.74376	0.0136677	0.0521369	1	0.214239	0.212828	4.20468	1.73868	0.0156214	0.0628729	1	0.219331	0.217546	4.24628	1.73743	0.0145536	0.0581468	1	0.221583	0.219292	2.3806	1.71557	0.165296	0.47347	1	0.25161	0.248671	1.64251	1.71887	0.339325	0.723701	1	0.257986	0.254706
EPHA1	9.45293	3.83173	0.0136518	0.0521369	1	0.214239	0.212828	8.03023	3.82829	0.0359812	0.101926	1	0.219147	0.217361	8.06931	3.83641	0.035476	0.099102	1	0.221386	0.219095	1.04899	3.93023	0.789552	0.919569	1	0.251383	0.248443	-1.12943	3.93109	0.773886	0.928431	1	0.257885	0.254604
CXCL5	2.79646	1.13453	0.0137336	0.0522522	1	0.214238	0.212827	2.73948	1.13126	0.0154807	0.062826	1	0.219333	0.217548	2.81379	1.13047	0.0128349	0.0543391	1	0.221611	0.219321	2.20833	1.11184	0.0470569	0.338671	1	0.251857	0.248919	1.3833	1.11799	0.216021	0.668586	1	0.258061	0.254781
FUT3_FUT5	-7.19016	2.92128	0.0138704	0.0524292	1	0.214236	0.212824	-7.36813	2.91348	0.0114644	0.0545354	1	0.219401	0.217616	-7.76108	2.91295	0.00773422	0.0439743	1	0.221726	0.219436	-8.46819	2.86902	0.00317336	0.144884	1	0.25244	0.249504	-8.13414	2.85803	0.00444104	0.250343	1	0.258858	0.255582
SPARC	4.3497	1.7687	0.0139496	0.0524292	1	0.214235	0.212823	4.33032	1.76348	0.0140946	0.0600137	1	0.219354	0.217569	4.22846	1.76276	0.0164796	0.0620095	1	0.221555	0.219264	3.00148	1.73508	0.0837013	0.397179	1	0.251741	0.248802	2.3449	1.73433	0.176411	0.66017	1	0.258097	0.254817
BIRC2	4.97858	2.02463	0.0139596	0.0524292	1	0.214234	0.212823	4.91212	2.0189	0.015	0.0615589	1	0.21934	0.217555	4.96453	2.01673	0.0138565	0.0567068	1	0.221594	0.219303	3.32657	1.98515	0.0938423	0.399719	1	0.251718	0.24878	2.51515	1.98309	0.204741	0.668554	1	0.25807	0.254791
SELPLG	12.2446	4.97924	0.0139548	0.0524292	1	0.214234	0.212823	12.3958	4.96563	0.0125754	0.0568758	1	0.21938	0.217595	12.0382	4.97204	0.015499	0.0600197	1	0.221569	0.219278	6.96976	4.93295	0.157736	0.467462	1	0.251619	0.24868	4.07384	4.95801	0.411298	0.753015	1	0.257957	0.254677
FCN2	7.71037	3.13509	0.0139453	0.0524292	1	0.214235	0.212823	6.95165	3.12902	0.0263421	0.0835351	1	0.219215	0.217429	7.11287	3.13219	0.023188	0.0763009	1	0.221479	0.219188	3.59757	3.14711	0.253027	0.557576	1	0.251535	0.248595	0.796992	3.16083	0.800936	0.936314	1	0.257883	0.254602
CLTA	6.79521	2.76895	0.0141526	0.0528822	1	0.214231	0.21282	6.81152	2.76092	0.0136476	0.0594909	1	0.219362	0.217576	6.97072	2.75963	0.0115632	0.0517665	1	0.221635	0.219344	4.88566	2.71572	0.0720632	0.38041	1	0.251771	0.248832	4.12121	2.70815	0.128116	0.609701	1	0.258156	0.254877
FKBP1B	2.78453	1.1345	0.0141393	0.0528822	1	0.214232	0.21282	2.75876	1.13115	0.0147606	0.0610915	1	0.219344	0.217558	2.77453	1.12997	0.0141003	0.0575435	1	0.22159	0.219299	1.89537	1.11099	0.0880574	0.399719	1	0.251731	0.248792	1.51007	1.11029	0.17386	0.66017	1	0.2581	0.25482
PPIB	3.2672	1.33287	0.014264	0.0531626	1	0.21423	0.212818	3.18307	1.32897	0.0166442	0.065019	1	0.219317	0.217531	3.23774	1.32767	0.0147702	0.0583222	1	0.221579	0.219289	2.17672	1.30797	0.0961251	0.405892	1	0.251714	0.248775	1.62685	1.3081	0.213668	0.668554	1	0.258063	0.254783
VWA1	7.23907	2.95568	0.014345	0.0533284	1	0.214228	0.212817	6.59399	2.94882	0.0253784	0.0818494	1	0.219223	0.217437	6.24468	2.95562	0.034657	0.0971858	1	0.221391	0.2191	0.520365	2.99267	0.861966	0.941106	1	0.251378	0.248438	-0.319912	3.00454	0.915208	0.981522	1	0.257876	0.254596
GRAP2	2.44238	0.999275	0.0145472	0.0539427	1	0.214225	0.212814	2.40587	0.996367	0.0157798	0.0631625	1	0.219329	0.217543	2.45317	0.995398	0.0137474	0.0565796	1	0.221596	0.219305	1.56432	0.980201	0.110559	0.427318	1	0.251686	0.248748	1.17668	0.980405	0.230107	0.677844	1	0.25805	0.25477
EIF4B	5.38978	2.21004	0.0147654	0.0546133	1	0.214222	0.21281	5.00146	2.20452	0.0233193	0.0777842	1	0.219242	0.217456	5.09253	2.20268	0.0208122	0.0716429	1	0.221503	0.219212	2.66313	2.17762	0.221394	0.522072	1	0.251558	0.248618	1.51331	2.18137	0.487871	0.783383	1	0.257933	0.254653
SLIT2	5.94015	2.43671	0.0148061	0.0546257	1	0.214221	0.21281	5.83357	2.42984	0.0163885	0.0646416	1	0.21932	0.217535	6.28949	2.43193	0.00972648	0.0470543	1	0.221674	0.219383	4.54798	2.39428	0.0575433	0.354913	1	0.251816	0.248878	3.66542	2.38946	0.125082	0.609701	1	0.258161	0.254881
TRIAP1	4.91036	2.01569	0.0148761	0.0547454	1	0.21422	0.212809	4.67328	2.01005	0.0201064	0.0716305	1	0.219275	0.217489	4.64933	2.00833	0.0206446	0.0716126	1	0.221505	0.219214	2.25346	1.98853	0.257162	0.562931	1	0.251532	0.248592	1.25617	1.98894	0.527689	0.801658	1	0.257923	0.254643
CRTAM	6.35777	2.61716	0.0151581	0.0556433	1	0.214216	0.212804	6.5657	2.61182	0.011968	0.0562068	1	0.219391	0.217606	6.83486	2.6099	0.00884521	0.0450274	1	0.221695	0.219405	5.50827	2.5681	0.0320016	0.315841	1	0.251938	0.249	4.97883	2.57013	0.0527686	0.511545	1	0.258331	0.255052
PLAUR	12.2318	5.03879	0.0152312	0.0556776	1	0.214215	0.212803	11.0357	5.02825	0.02822	0.0864347	1	0.2192	0.217414	10.2474	5.03064	0.0416929	0.109556	1	0.221351	0.21906	6.19029	5.00599	0.216292	0.519626	1	0.251562	0.248622	5.54101	5.01303	0.269064	0.699163	1	0.258023	0.254743
UMOD	-5.92736	2.44204	0.0152437	0.0556776	1	0.214215	0.212803	-5.53805	2.43578	0.0230234	0.0772855	1	0.219245	0.217459	-5.55409	2.43479	0.0225745	0.0751998	1	0.221485	0.219194	-1.94441	2.4341	0.424426	0.683667	1	0.251453	0.248513	-1.34008	2.4274	0.580925	0.833417	1	0.257912	0.254632
DOK2	2.51244	1.03555	0.0152867	0.0556953	1	0.214214	0.212802	2.45688	1.03261	0.017376	0.0664446	1	0.219307	0.217522	2.47302	1.03165	0.0165529	0.0620095	1	0.221554	0.219263	1.39334	1.01758	0.170967	0.476684	1	0.251604	0.248665	0.914535	1.0198	0.369872	0.73222	1	0.257973	0.254692
PPP3R1	7.53205	3.106	0.0153372	0.0557403	1	0.214213	0.212802	7.10437	3.0985	0.0218909	0.0754308	1	0.219256	0.21747	7.30887	3.09668	0.0182948	0.0664893	1	0.221532	0.219241	2.07571	3.08091	0.500505	0.734286	1	0.25143	0.24849	1.1171	3.0767	0.716555	0.907468	1	0.257891	0.25461
CD99	16.3741	6.75487	0.0153776	0.0557484	1	0.214213	0.212801	17.2054	6.75086	0.010839	0.0526103	1	0.219414	0.217628	16.808	6.74711	0.0127595	0.0543391	1	0.221612	0.219322	8.97658	6.68337	0.179283	0.486455	1	0.251595	0.248656	12.174	6.77115	0.0722389	0.570492	1	0.258267	0.254989
GOPC	3.02151	1.24716	0.0154338	0.0558137	1	0.214212	0.2128	2.92781	1.24366	0.0185948	0.0690967	1	0.219292	0.217507	2.96232	1.24244	0.0171434	0.0630894	1	0.221546	0.219255	1.81089	1.22422	0.139133	0.456793	1	0.251642	0.248703	1.215	1.22528	0.321427	0.713857	1	0.257994	0.254714
MCAM	-9.36668	3.86961	0.0155248	0.0560042	1	0.21421	0.212799	-8.391	3.86476	0.0299575	0.0896973	1	0.219187	0.217401	-7.90252	3.86503	0.0409353	0.108739	1	0.221355	0.219064	-7.36598	3.82346	0.0540857	0.351294	1	0.251829	0.248891	-6.45341	3.86967	0.0954287	0.590085	1	0.258213	0.254934
TNFRSF11B	11.0405	4.57247	0.0157831	0.0564394	1	0.214207	0.212795	10.6369	4.56347	0.019792	0.0709011	1	0.219278	0.217493	11.012	4.56008	0.0157702	0.060492	1	0.221565	0.219274	9.02092	4.48887	0.0445156	0.3374	1	0.251869	0.248931	8.25883	4.48906	0.0658505	0.543546	1	0.258286	0.255007
TBCB	3.08988	1.27887	0.0157168	0.0564394	1	0.214208	0.212796	3.04437	1.2752	0.017	0.0660551	1	0.219312	0.217527	3.09425	1.27401	0.0151798	0.0594578	1	0.221573	0.219283	1.87545	1.25528	0.135215	0.456793	1	0.251648	0.248709	1.40349	1.25425	0.263189	0.693482	1	0.258027	0.254747
CLEC4A	-8.70997	3.60784	0.0157999	0.0564394	1	0.214206	0.212795	-7.84012	3.60122	0.0295134	0.0890891	1	0.21919	0.217404	-8.30327	3.62378	0.0219784	0.0739873	1	0.221491	0.2192	-7.00595	3.59726	0.0515114	0.34504	1	0.251839	0.248901	-3.51911	3.77835	0.351689	0.731491	1	0.25798	0.2547
TDRKH	3.66155	1.51627	0.015771	0.0564394	1	0.214207	0.212795	3.55525	1.5121	0.0187448	0.0692691	1	0.21929	0.217505	3.63146	1.5107	0.0162537	0.0615197	1	0.221558	0.219267	1.9325	1.49217	0.195338	0.497	1	0.25158	0.248641	1.32177	1.49062	0.375264	0.73222	1	0.25797	0.25469
GFER	4.87379	2.02143	0.0159357	0.0567854	1	0.214204	0.212793	4.64287	2.01586	0.0213024	0.074102	1	0.219262	0.217476	4.6306	2.01526	0.0216088	0.0734196	1	0.221495	0.219204	1.5158	2.00675	0.450069	0.709936	1	0.251444	0.248505	0.616859	2.00882	0.758796	0.925668	1	0.257886	0.254606
SPARCL1	-11.7408	4.8738	0.0160277	0.0569743	1	0.214203	0.212792	-11.1352	4.86309	0.0220703	0.0756917	1	0.219254	0.217468	-10.4038	4.86304	0.0324458	0.0929477	1	0.221405	0.219114	-8.46735	4.773	0.0761112	0.386106	1	0.25176	0.248821	-9.36963	4.77094	0.0495873	0.503104	1	0.258343	0.255065
MZB1	6.30484	2.61962	0.0161233	0.0571341	1	0.214202	0.21279	5.99532	2.61305	0.0218027	0.0753045	1	0.219257	0.217471	5.99014	2.61234	0.021881	0.0738295	1	0.221492	0.219201	2.32044	2.6101	0.374024	0.650232	1	0.251471	0.248532	2.54303	2.62212	0.332167	0.719631	1	0.257989	0.254709
YTHDF3	3.74386	1.55595	0.0161508	0.0571341	1	0.214201	0.21279	3.48036	1.55193	0.024958	0.0809132	1	0.219227	0.217441	3.49656	1.55055	0.0241662	0.0781125	1	0.22147	0.219179	1.64278	1.53487	0.284524	0.576798	1	0.251515	0.248575	0.500382	1.54041	0.745317	0.922022	1	0.257888	0.254607
MASP1	13.0309	5.42963	0.0164264	0.0579684	1	0.214198	0.212786	11.6327	5.41904	0.0318614	0.0936275	1	0.219173	0.217387	11.7862	5.4146	0.0295373	0.0883696	1	0.221426	0.219135	5.97341	5.35733	0.264896	0.564254	1	0.251527	0.248587	2.2188	5.36767	0.679355	0.885975	1	0.257896	0.254615
CD207	-8.40332	3.51044	0.0167043	0.0579831	1	0.214194	0.212782	-8.27336	3.50029	0.0181283	0.0680861	1	0.219298	0.217512	-8.44105	3.4999	0.0159033	0.0605071	1	0.221563	0.219272	-8.29326	3.43442	0.0157753	0.261906	1	0.252088	0.249151	-9.72345	3.43537	0.00466426	0.250343	1	0.258847	0.255571
PSMA1	6.5229	2.72423	0.0166771	0.0579831	1	0.214194	0.212783	6.63723	2.71688	0.0145956	0.0607526	1	0.219346	0.217561	6.58334	2.71405	0.0153097	0.0597458	1	0.221571	0.219281	7.13144	2.66239	0.00741311	0.213954	1	0.252252	0.249316	6.4631	2.65388	0.0149062	0.317555	1	0.258595	0.255317
TIMP4	-8.07096	3.3723	0.016727	0.0579831	1	0.214194	0.212782	-7.56077	3.36446	0.0246599	0.0804198	1	0.21923	0.217444	-7.78256	3.36166	0.0206407	0.0716126	1	0.221505	0.219214	-9.79246	3.31658	0.0031633	0.144884	1	0.252441	0.249505	-7.07898	3.354	0.0348466	0.450538	1	0.258416	0.255138
CEACAM8	6.41876	2.68351	0.0167902	0.0579831	1	0.214193	0.212781	5.72054	2.67918	0.0327858	0.0952287	1	0.219167	0.217381	5.83725	2.67742	0.0292821	0.0882087	1	0.221428	0.219137	3.92612	2.65008	0.138522	0.456793	1	0.251643	0.248704	4.07137	2.64281	0.12348	0.609701	1	0.258163	0.254884
THBS2	9.09312	3.792	0.0165157	0.0579831	1	0.214196	0.212785	9.13968	3.78219	0.0156994	0.0630134	1	0.21933	0.217545	9.11541	3.77802	0.0158621	0.0605071	1	0.221564	0.219273	2.88461	3.73764	0.440279	0.698424	1	0.251447	0.248508	4.08779	3.72579	0.272614	0.700068	1	0.258021	0.254741
DBNL	3.27943	1.36906	0.016633	0.0579831	1	0.214195	0.212783	3.25936	1.36518	0.0169937	0.0660551	1	0.219312	0.217527	3.29781	1.36375	0.015627	0.0602401	1	0.221567	0.219276	1.92186	1.3442	0.152843	0.46708	1	0.251625	0.248686	1.31583	1.34543	0.328112	0.716549	1	0.257991	0.254711
KYAT1	5.46113	2.28275	0.0167708	0.0579831	1	0.214193	0.212781	5.30532	2.27625	0.0197999	0.0709011	1	0.219278	0.217493	5.53785	2.27477	0.0149424	0.0588431	1	0.221577	0.219286	3.08735	2.24675	0.169447	0.476684	1	0.251606	0.248667	2.10068	2.25022	0.350577	0.730971	1	0.257981	0.254701
PLXNA4	3.70779	1.55066	0.0168274	0.0579831	1	0.214192	0.212781	3.58108	1.54621	0.0205891	0.0728141	1	0.21927	0.217484	3.69478	1.54503	0.0168148	0.0625018	1	0.22155	0.21926	2.15532	1.52385	0.157299	0.467462	1	0.25162	0.24868	1.18905	1.53233	0.437795	0.763268	1	0.257948	0.254668
P4HB	7.73361	3.23406	0.0168189	0.0579831	1	0.214192	0.212781	7.26364	3.22553	0.0243627	0.0798069	1	0.219232	0.217446	7.15733	3.22373	0.0264415	0.0827216	1	0.22145	0.219159	2.34006	3.22977	0.468768	0.717949	1	0.251439	0.248499	-0.475067	3.29097	0.885225	0.972998	1	0.257877	0.254597
LGALS1	8.86341	3.70269	0.016706	0.0579831	1	0.214194	0.212782	8.1181	3.69411	0.0280165	0.0859919	1	0.219201	0.217416	8.45614	3.70119	0.022364	0.075112	1	0.221487	0.219196	2.45511	3.84712	0.523388	0.744973	1	0.251424	0.248484	-0.241631	3.86475	0.950149	0.98311	1	0.257875	0.254595
PRTFDC1	2.74813	1.15181	0.0170663	0.058668	1	0.214189	0.212778	2.73587	1.14847	0.017241	0.066287	1	0.219309	0.217524	2.77074	1.14742	0.0157751	0.060492	1	0.221565	0.219274	1.9162	1.12898	0.0896949	0.399719	1	0.251727	0.248789	1.53153	1.12874	0.174879	0.66017	1	0.258098	0.254819
KRT18	3.777	1.58419	0.0171475	0.0588086	1	0.214188	0.212776	3.10897	1.58346	0.0496454	0.126026	1	0.219077	0.217291	3.34507	1.5911	0.0355618	0.0991522	1	0.221385	0.219094	-0.272958	1.65785	0.869229	0.942079	1	0.251378	0.248438	-1.07539	1.66177	0.517566	0.794915	1	0.257926	0.254645
MAP4K5	2.7323	1.14864	0.017403	0.059545	1	0.214185	0.212773	2.65199	1.14546	0.0206332	0.0728141	1	0.219269	0.217483	2.69372	1.1443	0.0186026	0.0670606	1	0.221528	0.219237	1.46814	1.12874	0.193415	0.497	1	0.251582	0.248642	0.997776	1.12948	0.377059	0.732558	1	0.25797	0.25469
CRH	-3.49378	1.47099	0.0175737	0.0599888	1	0.214182	0.212771	-3.49984	1.46692	0.01707	0.0660551	1	0.219311	0.217526	-3.55566	1.46622	0.0153352	0.0597458	1	0.221571	0.21928	-2.10518	1.45182	0.147101	0.464786	1	0.251632	0.248693	-2.47257	1.45063	0.0883417	0.590085	1	0.258228	0.254949
CHAC2	5.20893	2.19649	0.0177478	0.0604275	1	0.21418	0.212769	4.87318	2.1914	0.0262002	0.0835351	1	0.219216	0.21743	4.79631	2.18982	0.028542	0.0866941	1	0.221433	0.219142	3.6159	2.15399	0.0932617	0.399719	1	0.25172	0.248781	2.91037	2.1506	0.176015	0.66017	1	0.258097	0.254818
ARHGEF12	2.83256	1.19518	0.0178196	0.0604275	1	0.214179	0.212768	2.75118	1.19205	0.0210354	0.0736415	1	0.219265	0.217479	2.8008	1.191	0.0187226	0.0670606	1	0.221526	0.219236	1.65631	1.17382	0.158284	0.467462	1	0.251618	0.248679	0.978301	1.17598	0.405497	0.747963	1	0.257959	0.254679
HSPG2	12.6523	5.33888	0.0178263	0.0604275	1	0.214179	0.212768	11.452	5.32868	0.0316632	0.0932659	1	0.219175	0.217389	11.6948	5.32613	0.0281476	0.0858531	1	0.221436	0.219145	-1.06862	5.56174	0.847641	0.939245	1	0.251379	0.248439	-1.96133	5.54275	0.72346	0.911971	1	0.25789	0.25461
ADA	8.62631	3.64316	0.0179247	0.0606203	1	0.214178	0.212766	8.25776	3.63294	0.023059	0.0772855	1	0.219244	0.217459	8.25983	3.63081	0.0229446	0.0756704	1	0.221481	0.21919	3.68358	3.58935	0.304813	0.589844	1	0.251504	0.248564	2.80285	3.58726	0.434637	0.759575	1	0.257949	0.254669
SERPINB6	5.06922	2.1464	0.0182207	0.0614789	1	0.214174	0.212763	4.94955	2.1403	0.0207804	0.0731571	1	0.219267	0.217482	4.96669	2.13809	0.0202142	0.0708223	1	0.221509	0.219219	3.01509	2.10483	0.152064	0.466239	1	0.251626	0.248687	2.4141	2.10394	0.251254	0.685554	1	0.258035	0.254755
CLPS	-4.44172	1.88722	0.0186251	0.0624683	1	0.214169	0.212758	-4.29828	1.88402	0.022557	0.0764637	1	0.219249	0.217464	-4.23767	1.88242	0.0244092	0.0785504	1	0.221468	0.219177	-2.26057	1.85702	0.223532	0.523366	1	0.251556	0.248617	-2.78643	1.85178	0.132446	0.618221	1	0.25815	0.254871
HPCAL1	4.01181	1.70455	0.0186248	0.0624683	1	0.214169	0.212758	3.92128	1.6995	0.0210707	0.0736415	1	0.219264	0.217479	4.05982	1.69809	0.016841	0.0625018	1	0.22155	0.219259	2.8702	1.66942	0.0856145	0.397179	1	0.251736	0.248798	2.21333	1.66629	0.184129	0.66809	1	0.258089	0.25481
GUCA2A	-9.89544	4.20655	0.0186849	0.0624683	1	0.214169	0.212757	-9.75154	4.19577	0.0201507	0.0716305	1	0.219274	0.217489	-10.458	4.20088	0.0128196	0.0543391	1	0.221611	0.219321	-5.77246	4.18852	0.168203	0.476684	1	0.251607	0.248668	-4.95487	4.17406	0.235249	0.677844	1	0.258046	0.254766
KYNU	6.64229	2.82321	0.0186668	0.0624683	1	0.214169	0.212757	5.8123	2.81919	0.039279	0.108073	1	0.219128	0.217342	5.82395	2.82429	0.0392408	0.106002	1	0.221364	0.219073	0.503257	2.88704	0.861623	0.941106	1	0.251378	0.248438	-1.77424	2.90888	0.541925	0.812053	1	0.25792	0.25464
PRSS2	-6.19936	2.63683	0.0187514	0.0625476	1	0.214168	0.212756	-6.02527	2.63026	0.0220116	0.0756683	1	0.219255	0.217469	-6.52193	2.63115	0.0132117	0.0553074	1	0.221605	0.219314	-5.377	2.58508	0.0375656	0.332008	1	0.251904	0.248966	-6.09186	2.5808	0.0182837	0.334747	1	0.258551	0.255274
GLOD4	8.37465	3.56664	0.0189036	0.0629117	1	0.214166	0.212755	8.05664	3.55688	0.0235423	0.0779323	1	0.21924	0.217454	8.21016	3.55331	0.0208897	0.0716429	1	0.221502	0.219211	5.37874	3.50462	0.124896	0.439902	1	0.251663	0.248724	3.75685	3.50734	0.284149	0.711128	1	0.258014	0.254734
SIGLEC1	7.23874	3.08565	0.0190108	0.0631246	1	0.214165	0.212753	6.76906	3.07831	0.0279184	0.0858711	1	0.219202	0.217416	6.97036	3.07624	0.0234944	0.0766189	1	0.221476	0.219185	2.51663	3.09286	0.415853	0.678082	1	0.251456	0.248516	1.66244	3.11282	0.593318	0.841589	1	0.25791	0.254629
EBAG9	3.18869	1.36119	0.0191828	0.063551	1	0.214163	0.212751	3.03194	1.35783	0.0255893	0.0821708	1	0.219221	0.217436	3.11485	1.35664	0.0217091	0.0734533	1	0.221494	0.219203	1.42859	1.34017	0.286474	0.576798	1	0.251514	0.248574	0.742019	1.34042	0.579891	0.833058	1	0.257912	0.254632
CTF1	3.52751	1.50772	0.0193346	0.063909	1	0.214161	0.212749	3.49727	1.50362	0.0200567	0.0716305	1	0.219275	0.21749	3.5357	1.50203	0.0186065	0.0670606	1	0.221528	0.219237	2.36232	1.47771	0.109954	0.427318	1	0.251687	0.248749	1.84811	1.47564	0.210468	0.668554	1	0.258065	0.254786
VMO1	4.46352	1.90926	0.0194284	0.0640742	1	0.21416	0.212748	4.49359	1.90469	0.0183444	0.0683705	1	0.219295	0.21751	4.33136	1.9032	0.0228908	0.075664	1	0.221482	0.219191	2.78397	1.87786	0.138252	0.456793	1	0.251644	0.248705	1.67912	1.88962	0.374251	0.73222	1	0.257971	0.254691
SIGLEC7	10.7358	4.5973	0.0195632	0.0643736	1	0.214158	0.212747	9.62375	4.58829	0.0359937	0.101926	1	0.219147	0.217361	8.98604	4.58833	0.0502218	0.124688	1	0.221311	0.21902	2.10037	4.59908	0.647907	0.831517	1	0.2514	0.24846	-0.726036	4.60029	0.874601	0.968024	1	0.257878	0.254597
ROR1	-10.2148	4.37716	0.0196462	0.0644354	1	0.214157	0.212746	-9.54445	4.37087	0.0290259	0.088164	1	0.219194	0.217408	-9.04545	4.37039	0.0385215	0.104804	1	0.221368	0.219077	-6.724	4.31149	0.118917	0.438733	1	0.251672	0.248733	-7.31758	4.30664	0.0893436	0.590085	1	0.258225	0.254947
FLT4	8.5138	3.64899	0.0196702	0.0644354	1	0.214157	0.212746	8.54337	3.64412	0.019088	0.069722	1	0.219286	0.217501	8.93612	3.6476	0.014319	0.0576311	1	0.221586	0.219296	5.1456	3.65874	0.15966	0.467462	1	0.251617	0.248678	3.30767	3.65768	0.365869	0.73222	1	0.257974	0.254694
APP	4.43604	1.90453	0.0198804	0.0646213	1	0.214155	0.212743	4.55957	1.89964	0.0164148	0.0646416	1	0.21932	0.217535	4.55051	1.8982	0.0165476	0.0620095	1	0.221554	0.219263	3.7745	1.86647	0.0431919	0.336213	1	0.251875	0.248937	3.00292	1.86601	0.107608	0.590085	1	0.258189	0.25491
MMP8	4.14389	1.77944	0.0199039	0.0646213	1	0.214154	0.212743	3.88596	1.7753	0.0286413	0.087359	1	0.219197	0.217411	3.79966	1.77451	0.0322933	0.0928501	1	0.221406	0.219115	2.12828	1.76049	0.226741	0.525671	1	0.251554	0.248614	2.13197	1.75473	0.224418	0.675875	1	0.258054	0.254774
MAPK9	6.80063	2.91805	0.0198101	0.0646213	1	0.214156	0.212744	6.93523	2.91114	0.0172351	0.066287	1	0.219309	0.217524	7.04054	2.90873	0.0155287	0.0600197	1	0.221568	0.219278	4.27123	2.87285	0.137131	0.456793	1	0.251645	0.248706	2.76343	2.88859	0.338772	0.723689	1	0.257986	0.254706
CIAPIN1	4.60031	1.9742	0.0198274	0.0646213	1	0.214155	0.212744	4.46011	1.96894	0.0235331	0.0779323	1	0.21924	0.217454	4.45126	1.96707	0.0236772	0.0770433	1	0.221474	0.219184	2.5304	1.94257	0.192758	0.497	1	0.251582	0.248643	1.7927	1.94414	0.35651	0.73222	1	0.257978	0.254698
WASF1	3.1337	1.34757	0.0200802	0.0650491	1	0.214152	0.212741	3.06911	1.34402	0.0224329	0.0762198	1	0.21925	0.217465	3.13054	1.34265	0.0197538	0.0695429	1	0.221515	0.219224	2.14526	1.31997	0.104164	0.4158	1	0.251698	0.248759	1.62566	1.31849	0.217634	0.668586	1	0.25806	0.25478
BST1	6.02104	2.59052	0.0201442	0.065112	1	0.214152	0.21274	6.14165	2.58381	0.0174859	0.0665284	1	0.219306	0.21752	6.13518	2.58132	0.0174958	0.0638506	1	0.221542	0.219251	4.96558	2.53333	0.0500291	0.341554	1	0.251845	0.248907	4.69901	2.52336	0.062623	0.535042	1	0.258296	0.255017
LACTB2	4.56343	1.96552	0.0202793	0.0654041	1	0.21415	0.212739	4.52268	1.95964	0.0210372	0.0736415	1	0.219265	0.217479	4.60574	1.95796	0.0186882	0.0670606	1	0.221527	0.219236	2.85304	1.93052	0.139496	0.456958	1	0.251642	0.248703	2.13252	1.93195	0.269715	0.699163	1	0.258023	0.254743
KLK1	-2.35311	1.01518	0.0204867	0.065486	1	0.214148	0.212736	-2.48144	1.01392	0.0144182	0.0603557	1	0.219349	0.217564	-2.55323	1.0131	0.0117538	0.0517665	1	0.221631	0.21934	-2.02348	0.996658	0.0423726	0.336213	1	0.251879	0.248941	-1.94252	0.993046	0.0504964	0.50531	1	0.258339	0.255061
ANXA4	4.19622	1.81085	0.0205219	0.065486	1	0.214148	0.212736	4.21406	1.80539	0.01962	0.0706031	1	0.21928	0.217495	4.28837	1.80361	0.0174536	0.0638506	1	0.221542	0.219251	3.08097	1.77427	0.0825301	0.396633	1	0.251744	0.248805	2.52218	1.77518	0.155425	0.650856	1	0.25812	0.254841
SPRY2	3.2809	1.4149	0.0204377	0.065486	1	0.214149	0.212737	3.1871	1.411	0.0239339	0.0789331	1	0.219236	0.21745	3.25817	1.4097	0.0208516	0.0716429	1	0.221503	0.219212	2.18188	1.38663	0.115651	0.43214	1	0.251678	0.248739	1.53305	1.38487	0.26834	0.699163	1	0.258024	0.254744
PRKAR1A	3.54048	1.52716	0.0204634	0.065486	1	0.214148	0.212737	3.45959	1.52266	0.0231169	0.0772855	1	0.219244	0.217458	3.52102	1.52143	0.0206848	0.0716126	1	0.221504	0.219214	2.11534	1.50011	0.158554	0.467462	1	0.251618	0.248679	1.48179	1.50034	0.32337	0.713857	1	0.257993	0.254713
CLEC4G	8.9501	3.86256	0.0205288	0.065486	1	0.214148	0.212736	8.5619	3.85423	0.0263584	0.0835351	1	0.219215	0.217429	8.79736	3.85304	0.0224511	0.0751998	1	0.221486	0.219195	4.74837	3.88939	0.222189	0.522072	1	0.251557	0.248618	1.26125	3.90732	0.746864	0.922374	1	0.257888	0.254607
ITIH3	-7.80472	3.37101	0.0206324	0.0656731	1	0.214146	0.212735	-7.5204	3.36125	0.0252972	0.0817682	1	0.219224	0.217438	-7.27909	3.35866	0.0302534	0.0892933	1	0.221421	0.219129	-2.18801	3.33807	0.512188	0.738127	1	0.251427	0.248487	-0.835097	3.33881	0.802505	0.936894	1	0.257882	0.254602
MAVS	3.15729	1.36424	0.0206834	0.0656923	1	0.214146	0.212734	3.18588	1.36049	0.0192275	0.0700533	1	0.219285	0.217499	3.19414	1.35945	0.0188263	0.0672501	1	0.221525	0.219235	2.02853	1.33752	0.129409	0.446417	1	0.251656	0.248717	1.43743	1.33839	0.282866	0.711128	1	0.258015	0.254735
CDC37	3.50597	1.51641	0.0208099	0.0659508	1	0.214145	0.212733	3.43663	1.51207	0.0230729	0.0772855	1	0.219244	0.217458	3.44158	1.51051	0.022736	0.0753228	1	0.221483	0.219193	1.99622	1.48827	0.179871	0.486455	1	0.251595	0.248656	1.49474	1.48842	0.315302	0.711245	1	0.257997	0.254717
STAMBP	4.62637	2.00792	0.0212527	0.066952	1	0.21414	0.212728	4.45147	2.00266	0.0262672	0.0835351	1	0.219216	0.21743	4.49497	2.00101	0.0247168	0.0790179	1	0.221465	0.219174	2.52105	1.97393	0.201588	0.501887	1	0.251574	0.248635	1.6048	1.97614	0.416772	0.755158	1	0.257955	0.254675
IL17RB	-5.61846	2.43851	0.0212528	0.066952	1	0.21414	0.212728	-4.76655	2.43559	0.0503881	0.127328	1	0.219074	0.217288	-4.53152	2.43561	0.062859	0.144096	1	0.221263	0.218972	-0.916769	2.45197	0.708498	0.87131	1	0.251392	0.248452	-1.71094	2.45035	0.485051	0.782816	1	0.257934	0.254654
PBLD	5.85522	2.54147	0.0212633	0.066952	1	0.21414	0.212728	5.24719	2.53591	0.0385736	0.106784	1	0.219132	0.217346	5.2246	2.53647	0.0394608	0.106002	1	0.221363	0.219072	1.1881	2.54678	0.640867	0.826396	1	0.251401	0.248461	0.131138	2.54438	0.958897	0.984503	1	0.257875	0.254595
CORO1A	3.29353	1.43137	0.0214273	0.0673233	1	0.214138	0.212726	3.206	1.42752	0.0247484	0.0805287	1	0.219229	0.217443	3.20897	1.42616	0.02448	0.078605	1	0.221467	0.219176	2.18055	1.40353	0.120328	0.439496	1	0.25167	0.248731	1.67389	1.40314	0.232932	0.677844	1	0.258048	0.254768
MEGF9	13.9792	6.08538	0.0216417	0.0678509	1	0.214136	0.212724	12.4418	6.07421	0.0405726	0.11029	1	0.219121	0.217335	12.3157	6.07186	0.042571	0.110669	1	0.221346	0.219055	1.40559	6.17843	0.820042	0.930208	1	0.251381	0.248441	-2.30958	6.27415	0.712803	0.906511	1	0.257891	0.254611
EGF	2.84286	1.23864	0.0217583	0.067925	1	0.214135	0.212723	2.83617	1.23501	0.0216821	0.0750653	1	0.219258	0.217472	2.86675	1.23373	0.0201774	0.0708223	1	0.22151	0.219219	2.08872	1.21376	0.0853247	0.397179	1	0.251737	0.248798	1.51262	1.2152	0.213273	0.668554	1	0.258063	0.254783
FETUB	7.93906	3.45917	0.0217624	0.067925	1	0.214135	0.212723	7.38582	3.451	0.0323782	0.0942321	1	0.21917	0.217384	7.75638	3.45175	0.0246702	0.0790179	1	0.221465	0.219174	3.58849	3.44708	0.297906	0.58287	1	0.251507	0.248568	2.50746	3.43866	0.465909	0.771761	1	0.257939	0.254659
LEPR	-9.16861	3.99619	0.0218048	0.067925	1	0.214134	0.212722	-7.83809	3.99224	0.049653	0.126026	1	0.219077	0.217291	-7.9009	4.0046	0.0485455	0.121447	1	0.221318	0.219027	-0.58039	4.12819	0.888197	0.950664	1	0.251377	0.248437	1.27651	4.18092	0.760135	0.925707	1	0.257886	0.254606
ACVRL1	13.1043	5.71704	0.0219309	0.0681724	1	0.214133	0.212721	12.1461	5.70456	0.0332781	0.096467	1	0.219164	0.217378	11.6306	5.70547	0.0415436	0.109556	1	0.221352	0.21906	2.98546	5.71848	0.601639	0.800871	1	0.251408	0.248468	0.532087	5.70998	0.925759	0.98286	1	0.257876	0.254595
LYN	3.40481	1.48623	0.0220022	0.068249	1	0.214132	0.21272	3.28608	1.48231	0.0266686	0.0837911	1	0.219212	0.217426	3.36148	1.48089	0.0232476	0.0763252	1	0.221478	0.219188	1.65321	1.46164	0.258074	0.562931	1	0.251531	0.248592	0.966577	1.46037	0.508078	0.792659	1	0.257928	0.254648
MGMT	2.3636	1.03468	0.0223827	0.0691356	1	0.214128	0.212717	2.37943	1.03165	0.0211196	0.0736415	1	0.219264	0.217478	2.41734	1.03058	0.0190273	0.0678021	1	0.221523	0.219232	1.62605	1.01365	0.108733	0.425897	1	0.25169	0.248751	1.30489	1.01261	0.197573	0.668554	1	0.258077	0.254797
PXN	5.69969	2.49445	0.0223497	0.0691356	1	0.214129	0.212717	5.35494	2.48799	0.0314112	0.0927107	1	0.219176	0.21739	5.56161	2.48669	0.025352	0.0801715	1	0.221459	0.219168	2.63916	2.4713	0.285596	0.576798	1	0.251514	0.248575	1.6528	2.46901	0.503253	0.789694	1	0.257929	0.254649
CX3CL1	-9.25852	4.05492	0.0224478	0.0691648	1	0.214128	0.212716	-9.55206	4.0448	0.018229	0.0681142	1	0.219297	0.217511	-9.30847	4.04896	0.0215397	0.0733553	1	0.221495	0.219205	-8.40146	3.9778	0.0347196	0.323641	1	0.251921	0.248983	-7.68439	3.98031	0.0535788	0.511545	1	0.258327	0.255049
TXNDC5	4.29462	1.88144	0.0224868	0.0691648	1	0.214127	0.212716	4.24795	1.87587	0.0235771	0.0779323	1	0.219239	0.217454	4.27255	1.87388	0.022639	0.0751998	1	0.221484	0.219193	2.15503	1.85081	0.244319	0.549456	1	0.251541	0.248601	1.26203	1.85044	0.495256	0.78906	1	0.257931	0.254651
MICB_MICA	1.91719	0.841057	0.0226714	0.0693275	1	0.214125	0.212714	1.86413	0.840143	0.0265353	0.0836798	1	0.219213	0.217428	1.89138	0.83947	0.0242906	0.0783412	1	0.221469	0.219178	1.62147	0.825134	0.0494476	0.341333	1	0.251847	0.248909	1.66481	0.822053	0.0428922	0.470531	1	0.258373	0.255095
CASP8	4.64859	2.04017	0.0227296	0.0693275	1	0.214125	0.212713	4.50221	2.03428	0.0269224	0.0840461	1	0.21921	0.217424	4.58664	2.03231	0.0240523	0.0779166	1	0.221471	0.21918	2.97027	2.00087	0.137731	0.456793	1	0.251644	0.248705	2.4497	1.9964	0.219848	0.669163	1	0.258058	0.254778
COMT	3.54003	1.55233	0.0226147	0.0693275	1	0.214126	0.212714	3.39149	1.5482	0.0285182	0.0871654	1	0.219197	0.217412	3.41918	1.54697	0.0271257	0.0843113	1	0.221444	0.219153	2.27434	1.52381	0.135612	0.456793	1	0.251647	0.248708	1.7886	1.52468	0.240802	0.683129	1	0.258042	0.254762
ANGPTL2	7.27207	3.19088	0.0227005	0.0693275	1	0.214125	0.212713	5.74994	3.19152	0.0716529	0.161039	1	0.219	0.217213	6.38074	3.20136	0.0462908	0.117415	1	0.221328	0.219037	0.809178	3.29859	0.806224	0.927802	1	0.251382	0.248442	-2.24936	3.32069	0.498193	0.789128	1	0.257931	0.25465
MIF	4.26945	1.87472	0.0227977	0.0693904	1	0.214124	0.212713	4.1467	1.8693	0.0265696	0.0836798	1	0.219213	0.217427	4.25841	1.8678	0.0226474	0.0751998	1	0.221484	0.219193	2.67068	1.84234	0.147219	0.464786	1	0.251632	0.248693	2.00521	1.84212	0.276401	0.703522	1	0.258019	0.254739
SKAP2	2.7268	1.19813	0.0228871	0.0695177	1	0.214123	0.212712	2.73075	1.1947	0.022305	0.0761341	1	0.219252	0.217466	2.78371	1.1935	0.0197118	0.0695429	1	0.221515	0.219224	1.56512	1.17657	0.183487	0.490002	1	0.251591	0.248652	0.927389	1.17994	0.43192	0.759336	1	0.25795	0.25467
IL6	4.07935	1.79371	0.0229852	0.0696709	1	0.214122	0.212711	3.56992	1.7905	0.0462163	0.12036	1	0.219093	0.217306	3.68881	1.79292	0.0396873	0.106265	1	0.221362	0.21907	0.400525	1.87068	0.830471	0.93476	1	0.25138	0.24844	0.144439	1.86795	0.938367	0.98311	1	0.257876	0.254595
PEBP1	5.02884	2.21527	0.0232373	0.0701441	1	0.21412	0.212708	4.61915	2.20996	0.0366449	0.103109	1	0.219143	0.217357	4.70086	2.20828	0.0333154	0.0943289	1	0.221399	0.219108	2.72118	2.18574	0.213192	0.516539	1	0.251564	0.248625	1.82175	2.18596	0.404659	0.747963	1	0.257959	0.254679
NCF2	3.42758	1.50947	0.0231989	0.0701441	1	0.21412	0.212709	3.0999	1.506	0.0395977	0.108745	1	0.219126	0.21734	3.19366	1.50537	0.0339183	0.0954809	1	0.221396	0.219104	1.6455	1.48845	0.26898	0.567608	1	0.251524	0.248585	1.21804	1.4851	0.412149	0.75363	1	0.257957	0.254676
CDON	10.8935	4.80468	0.0234085	0.0705151	1	0.214118	0.212707	10.4545	4.79186	0.029168	0.0884116	1	0.219193	0.217407	10.2249	4.78994	0.0328291	0.0936784	1	0.221403	0.219112	2.31575	4.78369	0.628337	0.818182	1	0.251403	0.248463	-0.762244	4.80465	0.873952	0.968024	1	0.257878	0.254597
PDLIM7	2.24316	0.990637	0.0235865	0.070905	1	0.214117	0.212705	2.25174	0.988227	0.022727	0.0766838	1	0.219248	0.217462	2.29095	0.987187	0.0203366	0.0710809	1	0.221508	0.219217	1.26907	0.972839	0.19211	0.497	1	0.251583	0.248644	0.78238	0.974199	0.421948	0.755158	1	0.257953	0.254673
FXN	3.94309	1.74365	0.02377	0.0710183	1	0.214115	0.212703	3.76599	1.73875	0.0303561	0.0901428	1	0.219184	0.217398	3.77761	1.73691	0.0296759	0.0883696	1	0.221425	0.219134	2.49374	1.7118	0.145223	0.464712	1	0.251634	0.248695	1.61542	1.70993	0.344836	0.726991	1	0.257983	0.254703
CD40	5.77007	2.55109	0.0237441	0.0710183	1	0.214115	0.212703	5.70356	2.54362	0.0249773	0.0809132	1	0.219227	0.217441	5.87702	2.54128	0.0207767	0.0716429	1	0.221503	0.219213	2.71129	2.518	0.281629	0.576798	1	0.251517	0.248577	1.70284	2.51865	0.499008	0.789128	1	0.25793	0.25465
NUDT5	5.73423	2.5345	0.0237034	0.0710183	1	0.214115	0.212704	5.48711	2.52732	0.0299605	0.0896973	1	0.219187	0.217401	5.49448	2.52504	0.0295934	0.0883696	1	0.221425	0.219134	2.35962	2.50555	0.346354	0.627211	1	0.251483	0.248543	1.34617	2.50825	0.591498	0.841253	1	0.25791	0.254629
APBB1IP	6.1651	2.72803	0.0238616	0.0711467	1	0.214114	0.212702	5.34729	2.72397	0.0496858	0.126026	1	0.219077	0.217291	5.68306	2.72397	0.0369913	0.102357	1	0.221377	0.219086	0.649795	2.74985	0.813206	0.930208	1	0.251381	0.248441	-1.18998	2.75403	0.665694	0.877779	1	0.257898	0.254617
MESD	2.40059	1.06286	0.0239421	0.0712412	1	0.214113	0.212702	2.35074	1.05974	0.0265759	0.0836798	1	0.219213	0.217427	2.36473	1.05862	0.025533	0.0805697	1	0.221458	0.219167	1.28859	1.04357	0.216955	0.519626	1	0.251561	0.248622	0.898637	1.04359	0.389215	0.74173	1	0.257965	0.254685
F9	15.1103	6.70307	0.0242164	0.071911	1	0.214111	0.212699	12.3718	6.69902	0.0648242	0.152264	1	0.219021	0.217234	12.982	6.72255	0.0535152	0.129137	1	0.221297	0.219006	-3.32437	7.17224	0.643019	0.828439	1	0.251401	0.248461	-7.97052	7.2501	0.271651	0.700068	1	0.258022	0.254742
CCT5	6.45481	2.8674	0.0244144	0.0719837	1	0.214109	0.212697	6.38502	2.8595	0.0255905	0.0821708	1	0.219221	0.217436	6.31348	2.85749	0.0271805	0.0843113	1	0.221444	0.219153	4.64478	2.80817	0.0981748	0.408496	1	0.25171	0.248771	3.67834	2.80254	0.189401	0.668554	1	0.258084	0.254805
AIF1	5.45727	2.42435	0.0244191	0.0719837	1	0.214109	0.212697	5.25576	2.4178	0.0297603	0.0894647	1	0.219188	0.217402	5.29869	2.4152	0.0282808	0.0860797	1	0.221435	0.219144	3.77686	2.37835	0.112335	0.430934	1	0.251683	0.248744	2.9884	2.37572	0.208479	0.668554	1	0.258067	0.254787
OBP2B	-4.55428	2.02347	0.024438	0.0719837	1	0.214109	0.212697	-4.37495	2.01879	0.0302648	0.0901428	1	0.219184	0.217399	-4.38622	2.01808	0.0297838	0.0884434	1	0.221424	0.219133	-2.68578	2.00525	0.180498	0.486455	1	0.251594	0.248655	-2.38974	1.99861	0.23186	0.677844	1	0.258049	0.254769
TGFB1	7.64967	3.39599	0.0243222	0.0719837	1	0.21411	0.212698	7.19582	3.38681	0.0336551	0.0971741	1	0.219161	0.217375	7.37047	3.38454	0.0294672	0.0883696	1	0.221426	0.219135	3.07427	3.3596	0.360191	0.634836	1	0.251477	0.248537	1.37888	3.35639	0.681216	0.885975	1	0.257895	0.254615
ZBTB17	7.17054	3.19216	0.0247205	0.0726694	1	0.214106	0.212694	6.40484	3.18671	0.0444898	0.117328	1	0.219101	0.217315	6.62766	3.18359	0.0374006	0.103273	1	0.221374	0.219083	4.47344	3.14066	0.154393	0.467462	1	0.251623	0.248684	3.86969	3.13226	0.216718	0.668586	1	0.25806	0.254781
NPPB	2.24915	1.00204	0.0248314	0.0728488	1	0.214105	0.212693	2.28753	0.999511	0.0221334	0.0757304	1	0.219253	0.217468	2.29957	0.998797	0.0213496	0.0728781	1	0.221497	0.219206	1.52265	0.984241	0.121909	0.439902	1	0.251668	0.248729	2.0121	0.982819	0.0406743	0.470531	1	0.258384	0.255105
FKBP5	3.02214	1.34823	0.0250253	0.0732703	1	0.214103	0.212692	2.97729	1.34435	0.0268191	0.0839031	1	0.219211	0.217425	3.00918	1.3431	0.0250965	0.0798823	1	0.221462	0.219171	1.71859	1.32212	0.193696	0.497	1	0.251581	0.248642	1.3428	1.32018	0.309129	0.711245	1	0.258001	0.254721
HMOX1	-6.24969	2.79025	0.0251378	0.0734526	1	0.214102	0.212691	-6.16174	2.78201	0.0268072	0.0839031	1	0.219211	0.217425	-5.90289	2.78105	0.0338323	0.0954227	1	0.221396	0.219105	-6.29026	2.73991	0.0217214	0.28084	1	0.25202	0.249082	-5.15539	2.77612	0.0633525	0.53607	1	0.258294	0.255015
DDX58	5.18607	2.3175	0.0252709	0.0736941	1	0.214101	0.21269	5.04706	2.31069	0.0289838	0.088164	1	0.219194	0.217408	5.17037	2.30889	0.0251703	0.0799432	1	0.221461	0.21917	3.17149	2.27374	0.163117	0.471295	1	0.251613	0.248674	2.48668	2.26663	0.272648	0.700068	1	0.258021	0.254741
MANF	2.33375	1.04863	0.0260827	0.0756239	1	0.214094	0.212683	2.30723	1.04555	0.0273717	0.0849046	1	0.219207	0.217421	2.34244	1.04445	0.0249486	0.079585	1	0.221463	0.219172	1.44707	1.02873	0.159581	0.467462	1	0.251617	0.248678	1.05533	1.02865	0.304958	0.711245	1	0.258003	0.254723
S100A4	4.90775	2.20529	0.0260879	0.0756239	1	0.214094	0.212682	4.62046	2.19982	0.0357364	0.101776	1	0.219148	0.217362	4.66613	2.1981	0.0338105	0.0954227	1	0.221396	0.219105	2.75379	2.16763	0.203986	0.505124	1	0.251572	0.248633	1.35776	2.17293	0.532092	0.802401	1	0.257922	0.254642
IL12A_IL12B	3.88929	1.7472	0.0260493	0.0756239	1	0.214094	0.212683	3.3572	1.74421	0.0543043	0.134216	1	0.219058	0.217272	3.77433	1.74578	0.0306588	0.0896292	1	0.221418	0.219127	1.77542	1.74422	0.308773	0.592796	1	0.251501	0.248562	1.07761	1.74965	0.537983	0.807804	1	0.257921	0.254641
CCL4	4.34801	1.96464	0.0269249	0.0778957	1	0.214087	0.212675	3.82647	1.96209	0.0511975	0.128521	1	0.219071	0.217284	3.88239	1.96044	0.047707	0.119759	1	0.221322	0.219031	2.60901	1.94049	0.178833	0.486455	1	0.251596	0.248657	1.65614	1.9376	0.392729	0.743235	1	0.257964	0.254683
RNASE3	2.57791	1.16601	0.0270808	0.0780377	1	0.214086	0.212674	2.23951	1.16398	0.0544005	0.134216	1	0.219058	0.217271	2.32658	1.16338	0.0455603	0.116167	1	0.221332	0.21904	1.72199	1.14825	0.133752	0.45657	1	0.25165	0.248711	1.32971	1.14568	0.245836	0.685554	1	0.258038	0.254759
TPP1	6.39796	2.8936	0.0270675	0.0780377	1	0.214086	0.212674	5.98091	2.88614	0.0382809	0.106541	1	0.219133	0.217347	5.83246	2.88803	0.0434756	0.112583	1	0.221342	0.219051	2.41384	2.87252	0.400762	0.668733	1	0.251461	0.248521	1.54227	2.86422	0.59028	0.840545	1	0.25791	0.25463
ERBB4	-12.185	5.51912	0.0272961	0.0785033	1	0.214084	0.212672	-11.3173	5.50544	0.0398588	0.109256	1	0.219124	0.217338	-10.7333	5.50389	0.0512065	0.125526	1	0.221307	0.219015	-5.52692	5.50268	0.315223	0.599734	1	0.251498	0.248558	-4.99496	5.48441	0.36246	0.73222	1	0.257976	0.254696
CRADD	3.77845	1.71496	0.0276158	0.0792667	1	0.214082	0.21267	3.69453	1.70997	0.0307664	0.091176	1	0.219181	0.217395	3.76546	1.7085	0.0275645	0.0851412	1	0.221441	0.21915	2.45018	1.68247	0.145362	0.464712	1	0.251634	0.248695	1.70922	1.68585	0.310688	0.711245	1	0.258	0.25472
CD74	8.47247	3.85073	0.027828	0.079719	1	0.21408	0.212668	7.30251	3.84437	0.0575416	0.138726	1	0.219046	0.21726	7.30134	3.84073	0.0573451	0.135349	1	0.221283	0.218991	3.53548	3.84482	0.357848	0.633717	1	0.251478	0.248538	1.95439	3.84218	0.611004	0.846973	1	0.257906	0.254626
ACY1	4.51715	2.05486	0.0279666	0.0799592	1	0.214079	0.212667	3.61913	2.05448	0.0781901	0.170501	1	0.218981	0.217195	3.63406	2.06263	0.0781432	0.166425	1	0.221218	0.218926	-2.18572	2.19245	0.318836	0.602612	1	0.251496	0.248557	-3.23948	2.21329	0.143341	0.63654	1	0.258135	0.254856
KDR	10.7536	4.8955	0.0280836	0.0801369	1	0.214078	0.212666	10.5808	4.88339	0.0302965	0.0901428	1	0.219184	0.217398	10.742	4.88667	0.02797	0.0858489	1	0.221438	0.219147	6.18451	4.89337	0.20633	0.508163	1	0.25157	0.248631	0.904566	4.94937	0.85499	0.960138	1	0.257879	0.254598
CES1	3.55619	1.62078	0.0282643	0.0804954	1	0.214076	0.212665	2.88161	1.62043	0.0754032	0.166185	1	0.218989	0.217203	2.94511	1.62752	0.0704105	0.153997	1	0.22124	0.218948	-1.64836	1.7434	0.344448	0.625919	1	0.251484	0.248544	-3.00779	1.7575	0.0870586	0.590085	1	0.258231	0.254952
CXCL14	4.60459	2.09943	0.0283267	0.0805161	1	0.214076	0.212664	4.35791	2.09397	0.0374599	0.104845	1	0.219138	0.217352	4.10342	2.09495	0.0501911	0.124688	1	0.221311	0.21902	4.20364	2.0564	0.0409791	0.335511	1	0.251886	0.248948	4.19413	2.04886	0.0406953	0.470531	1	0.258384	0.255105
FABP9	-5.05206	2.31386	0.0290446	0.0822086	1	0.21407	0.212659	-5.09658	2.30817	0.0272768	0.0847901	1	0.219207	0.217421	-5.01576	2.30652	0.0296985	0.0883696	1	0.221425	0.219134	-3.43704	2.26756	0.129637	0.446417	1	0.251656	0.248717	-4.30466	2.26166	0.057046	0.517666	1	0.258315	0.255036
CLIP2	2.41052	1.10383	0.0290159	0.0822086	1	0.214071	0.212659	2.39821	1.1012	0.0294573	0.0890891	1	0.21919	0.217404	2.46262	1.10019	0.0252334	0.0799696	1	0.22146	0.219169	1.48039	1.08284	0.171633	0.476906	1	0.251603	0.248664	0.835117	1.08441	0.441264	0.764737	1	0.257947	0.254667
NCK2	2.64142	1.21013	0.0290909	0.0822086	1	0.21407	0.212658	2.58942	1.20664	0.0319141	0.0936275	1	0.219173	0.217387	2.626	1.20541	0.0294055	0.0883696	1	0.221427	0.219136	1.47019	1.18741	0.215709	0.519626	1	0.251562	0.248623	0.866858	1.18802	0.465622	0.771761	1	0.25794	0.254659
ARNT	7.217	3.31892	0.0297056	0.0837835	1	0.214065	0.212654	7.77266	3.31149	0.0189477	0.0695543	1	0.219288	0.217502	8.48521	3.31249	0.0104433	0.0493777	1	0.221658	0.219367	9.15856	3.25014	0.0048495	0.18645	1	0.252346	0.24941	9.27117	3.23802	0.00420784	0.250343	1	0.25887	0.255593
PLXNB3	5.88804	2.70889	0.0297736	0.0838137	1	0.214065	0.212653	5.78861	2.70102	0.0321431	0.0937346	1	0.219171	0.217385	5.98317	2.69939	0.0266948	0.0831581	1	0.221448	0.219157	4.47395	2.65956	0.0925792	0.399719	1	0.251721	0.248782	3.09833	2.66785	0.245542	0.685554	1	0.258039	0.254759
PTPN6	3.07687	1.4191	0.0301835	0.0844791	1	0.214062	0.21265	3.06768	1.41492	0.0301896	0.0901428	1	0.219185	0.217399	3.11239	1.41348	0.0277069	0.0854004	1	0.22144	0.219149	2.27361	1.38855	0.101598	0.413423	1	0.251703	0.248764	2.1284	1.3843	0.124217	0.609701	1	0.258162	0.254883
ADAM15	-9.15803	4.22312	0.0301557	0.0844791	1	0.214062	0.21265	-9.30521	4.21049	0.0271417	0.0845501	1	0.219208	0.217423	-9.00181	4.20978	0.0325312	0.0930099	1	0.221405	0.219114	-7.53287	4.13869	0.0687913	0.38041	1	0.25178	0.248842	-5.40249	4.13802	0.191747	0.668554	1	0.258082	0.254802
ST6GAL1	9.59827	4.42412	0.0300806	0.0844791	1	0.214063	0.212651	8.92816	4.41417	0.0431562	0.115379	1	0.219107	0.217321	9.09535	4.41391	0.0393825	0.106002	1	0.221363	0.219072	6.01464	4.41198	0.172854	0.477389	1	0.251602	0.248663	1.38224	4.47299	0.757317	0.925668	1	0.257886	0.254606
TRIM5	3.14064	1.44993	0.0303447	0.0846515	1	0.214061	0.212649	2.98347	1.44678	0.0392362	0.108073	1	0.219128	0.217342	2.99549	1.44525	0.0382472	0.104447	1	0.22137	0.219078	1.50978	1.42314	0.288787	0.579556	1	0.251512	0.248573	1.03499	1.42152	0.466588	0.77201	1	0.257939	0.254659
SFRP1	6.58369	3.03977	0.030361	0.0846515	1	0.214061	0.212649	5.82559	3.03346	0.0548485	0.134678	1	0.219056	0.21727	6.0698	3.03788	0.0457568	0.116429	1	0.221331	0.21904	1.43985	3.08562	0.64078	0.826396	1	0.251401	0.248461	0.167	3.09877	0.957023	0.984503	1	0.257875	0.254595
FADD	3.63948	1.6839	0.0307079	0.0854558	1	0.214058	0.212646	3.5985	1.67887	0.0321194	0.0937346	1	0.219171	0.217385	3.74105	1.67755	0.0257793	0.0811716	1	0.221456	0.219165	2.37999	1.65158	0.149626	0.466174	1	0.251629	0.24869	1.80365	1.65151	0.274823	0.702527	1	0.25802	0.25474
TNFRSF11A	7.67733	3.55457	0.0308232	0.0856134	1	0.214057	0.212646	6.92346	3.54725	0.0510094	0.12827	1	0.219071	0.217285	7.07378	3.55335	0.0465542	0.117674	1	0.221327	0.219036	1.58353	3.63177	0.662837	0.837851	1	0.251398	0.248458	1.20094	3.63285	0.740975	0.920547	1	0.257888	0.254608
GNLY	5.24047	2.43212	0.0312245	0.0862336	1	0.214054	0.212643	4.93678	2.42601	0.0419006	0.113155	1	0.219114	0.217328	5.06634	2.42362	0.0366226	0.101529	1	0.221379	0.219088	4.24533	2.38779	0.0754649	0.385504	1	0.251762	0.248823	3.63166	2.38215	0.127428	0.609701	1	0.258157	0.254878
LAT	3.52687	1.63759	0.0313033	0.0862336	1	0.214054	0.212642	3.42133	1.63279	0.0361776	0.102038	1	0.219145	0.217359	3.52771	1.63156	0.0306434	0.0896292	1	0.221418	0.219127	1.9649	1.60992	0.222324	0.522072	1	0.251557	0.248618	1.27883	1.60827	0.426553	0.755565	1	0.257952	0.254672
SHMT1	3.16291	1.46752	0.0311793	0.0862336	1	0.214055	0.212643	2.93666	1.46385	0.0448868	0.117949	1	0.219099	0.217313	2.97978	1.46262	0.0416646	0.109556	1	0.221351	0.21906	1.16622	1.44798	0.420615	0.679777	1	0.251454	0.248514	0.686696	1.44822	0.635399	0.860315	1	0.257902	0.254622
CEBPB	7.0326	3.26305	0.0311831	0.0862336	1	0.214055	0.212643	6.47497	3.2546	0.0466921	0.120952	1	0.21909	0.217304	6.68616	3.25176	0.0398091	0.106327	1	0.221361	0.21907	2.1974	3.2221	0.495279	0.732597	1	0.251431	0.248492	1.18264	3.21413	0.712924	0.906511	1	0.257891	0.254611
DLK1	4.95136	2.29953	0.0313416	0.0862336	1	0.214054	0.212642	4.57763	2.29377	0.0460133	0.120045	1	0.219093	0.217307	4.90799	2.29284	0.0323482	0.0928501	1	0.221406	0.219115	2.00566	2.28776	0.38069	0.655389	1	0.251469	0.248529	0.595797	2.28808	0.79457	0.935551	1	0.257883	0.254603
TNFRSF21	-10.6648	4.96085	0.0316111	0.0866487	1	0.214052	0.21264	-10.9096	4.94753	0.0274874	0.0850357	1	0.219206	0.21742	-10.9858	4.94266	0.0262755	0.0823788	1	0.221451	0.21916	-12.3984	4.85742	0.0107202	0.229565	1	0.252172	0.249235	-13.767	4.84649	0.0045175	0.250343	1	0.258854	0.255578
TNFRSF6B	5.20984	2.42333	0.0316048	0.0866487	1	0.214052	0.21264	4.39213	2.42062	0.0696557	0.157932	1	0.219005	0.217219	4.09804	2.4229	0.0908161	0.185052	1	0.221187	0.218895	0.501239	2.43009	0.836592	0.93637	1	0.25138	0.24844	-0.312508	2.42655	0.897531	0.973726	1	0.257877	0.254596
HGS	3.6586	1.71273	0.0327086	0.0894894	1	0.214044	0.212632	3.40139	1.70829	0.0465133	0.120902	1	0.219091	0.217305	3.4325	1.70656	0.0443318	0.114141	1	0.221338	0.219046	2.14678	1.6811	0.201648	0.501887	1	0.251574	0.248635	1.2652	1.68144	0.451809	0.765755	1	0.257944	0.254663
FOXO1	3.1396	1.47092	0.0328454	0.0896955	1	0.214043	0.212632	3.03531	1.46707	0.0385912	0.106784	1	0.219131	0.217345	3.06668	1.46547	0.0364242	0.101171	1	0.22138	0.219089	2.00057	1.44173	0.165304	0.47347	1	0.25161	0.248671	1.21174	1.44433	0.401524	0.747963	1	0.25796	0.25468
CD40LG	3.45932	1.62264	0.033054	0.0900967	1	0.214042	0.21263	3.59806	1.618	0.0261999	0.0835351	1	0.219216	0.21743	3.55033	1.61639	0.0280965	0.0858531	1	0.221437	0.219146	2.75921	1.58842	0.0824226	0.396633	1	0.251744	0.248805	2.19295	1.58871	0.167534	0.659749	1	0.258106	0.254827
CNST	2.44713	1.14984	0.0333566	0.0907523	1	0.21404	0.212628	2.40451	1.14642	0.0359986	0.101926	1	0.219147	0.217361	2.47695	1.14579	0.0306739	0.0896292	1	0.221418	0.219126	1.4664	1.12921	0.194127	0.497	1	0.251581	0.248642	0.859511	1.13017	0.446975	0.764737	1	0.257945	0.254665
CXCL1	2.92014	1.37344	0.0335312	0.0910262	1	0.214039	0.212627	2.88612	1.36939	0.0351063	0.100373	1	0.219152	0.217366	2.96873	1.36849	0.0300942	0.0890033	1	0.221422	0.219131	3.05047	1.34569	0.0234346	0.289474	1	0.252003	0.249066	2.39046	1.3453	0.075635	0.576168	1	0.258258	0.254979
THOP1	8.76812	4.12514	0.0335819	0.0910262	1	0.214038	0.212627	7.71434	4.11689	0.0610021	0.145711	1	0.219033	0.217247	7.92952	4.11577	0.0540734	0.129298	1	0.221295	0.219004	1.74801	4.15311	0.673849	0.850167	1	0.251396	0.248456	-1.12912	4.17142	0.786647	0.933624	1	0.257884	0.254603
SNX9	3.9632	1.86834	0.0339418	0.0918315	1	0.214036	0.212624	3.85919	1.86303	0.0383577	0.106541	1	0.219133	0.217347	3.92945	1.86137	0.0348084	0.0974236	1	0.22139	0.219099	2.27409	1.83446	0.215151	0.519564	1	0.251563	0.248623	1.69008	1.83219	0.356336	0.73222	1	0.257978	0.254698
LPL	-5.74085	2.70959	0.0341546	0.0920662	1	0.214035	0.212623	-4.84566	2.70568	0.0733553	0.162628	1	0.218995	0.217208	-5.24689	2.72115	0.0538776	0.129253	1	0.221296	0.219005	-0.754967	2.75147	0.783797	0.916584	1	0.251384	0.248444	2.26019	2.81849	0.422633	0.755158	1	0.257953	0.254673
PAK4	4.55564	2.15	0.0341393	0.0920662	1	0.214035	0.212623	4.54719	2.14414	0.0339828	0.0979269	1	0.219159	0.217373	4.58538	2.14196	0.0323345	0.0928501	1	0.221406	0.219115	2.53571	2.10921	0.229329	0.528581	1	0.251552	0.248612	1.55443	2.10748	0.460798	0.771141	1	0.257941	0.254661
MNDA	2.73416	1.29397	0.034641	0.0932055	1	0.214032	0.21262	2.54941	1.29047	0.0482476	0.123234	1	0.219083	0.217297	2.6325	1.28952	0.0412476	0.109172	1	0.221353	0.219062	1.63222	1.27059	0.198974	0.499	1	0.251577	0.248637	1.28645	1.26745	0.31015	0.711245	1	0.258	0.25472
NT5C3A	3.07594	1.45726	0.0348327	0.0934731	1	0.21403	0.212619	3.07446	1.45311	0.0344036	0.0989441	1	0.219156	0.21737	3.20462	1.45198	0.0273459	0.0846448	1	0.221443	0.219152	2.55708	1.42687	0.0731688	0.38041	1	0.251768	0.248829	2.00772	1.429	0.160077	0.650856	1	0.258115	0.254835
STX8	5.44409	2.57971	0.0348685	0.0934731	1	0.21403	0.212618	5.28763	2.57358	0.039962	0.109334	1	0.219124	0.217338	5.47875	2.57221	0.0332135	0.0943256	1	0.2214	0.219109	3.34032	2.53817	0.188213	0.493241	1	0.251587	0.248647	2.17725	2.53914	0.391214	0.74279	1	0.257964	0.254684
DCTN1	4.00156	1.90269	0.0354969	0.0949835	1	0.214026	0.212614	3.89712	1.89778	0.040065	0.109411	1	0.219123	0.217337	3.93666	1.89618	0.0379266	0.104156	1	0.221371	0.21908	2.07706	1.86829	0.26629	0.566303	1	0.251526	0.248586	1.07815	1.86933	0.564124	0.82254	1	0.257915	0.254635
CRNN	-4.14482	1.97172	0.0355824	0.0950381	1	0.214026	0.212614	-4.07311	1.96582	0.0383111	0.106541	1	0.219133	0.217347	-4.30204	1.96526	0.0286311	0.0867844	1	0.221433	0.219142	-4.28209	1.92971	0.0265209	0.307516	1	0.251977	0.24904	-4.50943	1.92415	0.0191311	0.34197	1	0.258542	0.255264
TNFRSF8	-6.18439	2.94489	0.0357661	0.0953544	1	0.214025	0.212613	-6.61621	2.93726	0.0243251	0.0798069	1	0.219233	0.217447	-6.53904	2.9344	0.0258894	0.0813429	1	0.221455	0.219164	-5.28654	2.88313	0.0667601	0.379968	1	0.251786	0.248848	-6.21114	2.92576	0.0338012	0.444896	1	0.258422	0.255144
GP6	3.04248	1.45056	0.0359947	0.0957892	1	0.214023	0.212611	2.98581	1.44628	0.0390149	0.107752	1	0.219129	0.217343	3.05714	1.4448	0.0343884	0.0966182	1	0.221393	0.219101	2.10965	1.42189	0.137943	0.456793	1	0.251644	0.248705	1.63574	1.42228	0.250154	0.685554	1	0.258036	0.254756
CEACAM3	5.79396	2.7716	0.0366161	0.0971745	1	0.214019	0.212608	5.77467	2.76386	0.0367177	0.103109	1	0.219142	0.217356	5.92982	2.76386	0.0319533	0.0926691	1	0.221409	0.219117	5.54121	2.71452	0.0412615	0.335511	1	0.251885	0.248947	5.01381	2.70517	0.0638705	0.536292	1	0.258292	0.255013
LGALS9	8.62033	4.12433	0.0366483	0.0971745	1	0.214019	0.212607	6.96548	4.12153	0.0910744	0.189639	1	0.21895	0.217163	7.40293	4.1245	0.0727246	0.157549	1	0.221233	0.218941	0.212781	4.37954	0.961251	0.985801	1	0.251375	0.248435	-3.8854	4.42084	0.379499	0.735342	1	0.257969	0.254689
MB	5.12158	2.45235	0.0367996	0.0972228	1	0.214018	0.212607	5.10952	2.44618	0.0367692	0.103109	1	0.219142	0.217356	5.23989	2.44612	0.0322229	0.0928501	1	0.221407	0.219116	2.35009	2.43338	0.334198	0.618337	1	0.251489	0.248549	2.39904	2.42623	0.322804	0.713857	1	0.257994	0.254714
PIGR	7.7315	3.70135	0.0367639	0.0972228	1	0.214019	0.212607	7.16453	3.69206	0.0523621	0.130606	1	0.219066	0.21728	6.16461	3.70209	0.0959297	0.191728	1	0.221176	0.218884	3.16339	3.64468	0.385457	0.65559	1	0.251467	0.248527	3.38267	3.64512	0.353444	0.73222	1	0.257979	0.254699
NPY	4.0216	1.92791	0.0370208	0.0976308	1	0.214017	0.212605	3.52965	1.924	0.0666231	0.155241	1	0.219015	0.217228	3.39985	1.92377	0.0772293	0.164959	1	0.22122	0.218929	1.31733	1.9115	0.490751	0.730129	1	0.251433	0.248493	-0.960681	1.96324	0.624622	0.851624	1	0.257904	0.254624
CCN2	4.57708	2.19529	0.0371152	0.0977033	1	0.214016	0.212605	4.44417	2.19	0.0424704	0.114482	1	0.219111	0.217325	4.45015	2.18884	0.0420848	0.110168	1	0.221349	0.219058	3.50539	2.15658	0.104121	0.4158	1	0.251698	0.248759	2.44452	2.16272	0.258397	0.692692	1	0.25803	0.25475
NSFL1C	3.98085	1.91187	0.0373681	0.0981922	1	0.214015	0.212603	3.77078	1.90677	0.0480216	0.123087	1	0.219084	0.217298	3.76643	1.90524	0.0481	0.120539	1	0.22132	0.219029	1.82459	1.8831	0.332617	0.617476	1	0.25149	0.24855	0.829436	1.88581	0.660076	0.876901	1	0.257898	0.254618
CHMP1A	3.42186	1.64589	0.0376555	0.0986388	1	0.214013	0.212602	3.21125	1.64138	0.0504604	0.127328	1	0.219074	0.217288	3.17884	1.63995	0.0526235	0.1281	1	0.221301	0.21901	2.23472	1.61183	0.16566	0.47347	1	0.25161	0.248671	1.64783	1.61105	0.30643	0.711245	1	0.258002	0.254722
IDUA	5.54468	2.66719	0.0376731	0.0986388	1	0.214013	0.212601	5.00776	2.66166	0.0599595	0.14408	1	0.219037	0.217251	5.28802	2.66335	0.0471356	0.118938	1	0.221325	0.219033	3.02921	2.63006	0.249463	0.552813	1	0.251537	0.248598	1.86699	2.62999	0.477803	0.776843	1	0.257936	0.254656
DKK1	4.4318	2.13593	0.0380393	0.0992418	1	0.214011	0.212599	4.23146	2.13045	0.0470584	0.121685	1	0.219089	0.217303	4.27803	2.1293	0.0445683	0.114436	1	0.221337	0.219045	2.69733	2.1004	0.199122	0.499	1	0.251576	0.248637	1.07807	2.11129	0.609635	0.846973	1	0.257907	0.254626
DTX3	11.6647	5.62064	0.0379972	0.0992418	1	0.214011	0.2126	10.2225	5.61258	0.0686023	0.156214	1	0.219009	0.217222	10.5489	5.61008	0.0601079	0.139393	1	0.221273	0.218981	3.44162	5.54486	0.53483	0.746309	1	0.251422	0.248482	0.361688	5.55598	0.948097	0.98311	1	0.257875	0.254595
TBC1D5	3.20122	1.5434	0.038109	0.0992463	1	0.214011	0.212599	3.24493	1.53944	0.0350835	0.100373	1	0.219152	0.217366	3.31174	1.53809	0.0313465	0.0914117	1	0.221413	0.219122	2.2486	1.51306	0.137298	0.456793	1	0.251645	0.248706	1.43878	1.51532	0.342411	0.723969	1	0.257984	0.254704
NUB1	3.17497	1.53161	0.0382174	0.0993517	1	0.21401	0.212598	3.07756	1.52731	0.0439468	0.116627	1	0.219103	0.217317	3.16037	1.5258	0.0383738	0.104597	1	0.221369	0.219078	1.96597	1.50246	0.190752	0.497	1	0.251584	0.248645	1.34641	1.50106	0.369767	0.73222	1	0.257973	0.254693
IL1R1	-12.3879	5.98894	0.0386388	0.0995365	1	0.214008	0.212596	-11.3872	5.98002	0.0569293	0.137705	1	0.219048	0.217262	-10.9434	5.97672	0.0671491	0.149322	1	0.22125	0.218958	-8.24326	5.91141	0.163227	0.471295	1	0.251613	0.248673	-6.79919	5.90242	0.249394	0.685554	1	0.258036	0.254756
GHRL	-3.3593	1.62183	0.038373	0.0995365	1	0.214009	0.212597	-2.95453	1.62001	0.0682362	0.156214	1	0.21901	0.217223	-3.49033	1.62493	0.0317539	0.0924153	1	0.22141	0.219119	-0.783769	1.62546	0.629692	0.818488	1	0.251403	0.248463	-1.73719	1.64536	0.291095	0.711188	1	0.25801	0.25473
CD8A	5.38328	2.60415	0.0387582	0.0995365	1	0.214007	0.212595	4.74014	2.60057	0.0683926	0.156214	1	0.219009	0.217223	4.93084	2.60133	0.0580723	0.136405	1	0.22128	0.218989	2.74672	2.56916	0.285061	0.576798	1	0.251515	0.248575	1.82646	2.56441	0.476347	0.776843	1	0.257936	0.254656
CDC27	4.44914	2.15234	0.0387654	0.0995365	1	0.214007	0.212595	4.32536	2.14695	0.0439845	0.116627	1	0.219103	0.217317	4.43397	2.14502	0.0387667	0.105275	1	0.221367	0.219075	2.28728	2.11209	0.278876	0.573855	1	0.251518	0.248579	1.20644	2.11205	0.567872	0.824703	1	0.257915	0.254634
LGMN	7.53106	3.63903	0.0385385	0.0995365	1	0.214008	0.212596	7.19309	3.62855	0.0474838	0.122323	1	0.219087	0.217301	6.99756	3.62607	0.0536785	0.129137	1	0.221297	0.219005	3.6677	3.58769	0.306679	0.591776	1	0.251503	0.248563	2.00923	3.58452	0.575138	0.828675	1	0.257913	0.254633
C19ORF12	4.34964	2.10222	0.0385812	0.0995365	1	0.214008	0.212596	3.82371	2.09819	0.0684449	0.156214	1	0.219009	0.217223	3.96822	2.09981	0.0588312	0.137524	1	0.221277	0.218986	0.362568	2.12677	0.86464	0.941106	1	0.251378	0.248438	-0.662572	2.1292	0.755672	0.925668	1	0.257887	0.254606
AGR3	4.44135	2.14643	0.0385708	0.0995365	1	0.214008	0.212596	4.07227	2.14098	0.05721	0.138155	1	0.219047	0.217261	4.1887	2.1392	0.0502679	0.124688	1	0.221311	0.219019	1.86015	2.12432	0.381258	0.655389	1	0.251468	0.248529	0.364233	2.13562	0.864582	0.963605	1	0.257878	0.254598
ITGB1BP1	6.39849	3.09824	0.0389456	0.0998237	1	0.214006	0.212594	6.23029	3.09053	0.043851	0.116627	1	0.219104	0.217318	6.36503	3.08789	0.0393175	0.106002	1	0.221364	0.219072	5.2346	3.03077	0.0841912	0.397179	1	0.25174	0.248801	4.9837	3.01937	0.0988767	0.590085	1	0.258206	0.254927
CTRC	-4.23984	2.05415	0.0390561	0.0999315	1	0.214005	0.212594	-4.30847	2.04972	0.0355953	0.101572	1	0.219149	0.217363	-4.39285	2.04766	0.031968	0.0926691	1	0.221408	0.219117	-3.08599	2.0204	0.12671	0.439902	1	0.25166	0.248721	-3.74052	2.01518	0.0634771	0.53607	1	0.258293	0.255015
ARID4B	6.59788	3.19916	0.039214	0.10016	1	0.214004	0.212593	5.65547	3.19357	0.0766287	0.167808	1	0.218986	0.217199	5.96889	3.19119	0.0614721	0.142106	1	0.221268	0.218977	5.00603	3.13321	0.110155	0.427318	1	0.251687	0.248748	4.43624	3.12205	0.155386	0.650856	1	0.25812	0.254841
CXCL3	2.75369	1.33598	0.0393276	0.10017	1	0.214004	0.212592	2.72741	1.33197	0.0406372	0.11029	1	0.21912	0.217334	2.89011	1.33109	0.0299515	0.0887611	1	0.221423	0.219132	2.38046	1.3095	0.0691387	0.38041	1	0.251779	0.248841	1.52857	1.3135	0.244574	0.685554	1	0.258039	0.25476
CAMKK1	5.85854	2.84271	0.039355	0.10017	1	0.214004	0.212592	5.70157	2.83428	0.0443012	0.117061	1	0.219102	0.217316	5.79088	2.83133	0.0408694	0.108739	1	0.221355	0.219064	2.65665	2.79278	0.341512	0.623732	1	0.251485	0.248546	1.41602	2.79186	0.612035	0.846973	1	0.257906	0.254626
ANGPTL3	7.50426	3.64266	0.039431	0.100189	1	0.214003	0.212591	8.10588	3.63267	0.0256919	0.0823155	1	0.21922	0.217435	7.93184	3.63063	0.0289485	0.0873838	1	0.22143	0.219139	7.9205	3.56391	0.0262914	0.307516	1	0.251979	0.249041	5.44055	3.67181	0.13847	0.624397	1	0.258142	0.254862
CETN2	4.02774	1.95969	0.0398931	0.101187	1	0.214001	0.212589	3.95855	1.95413	0.0428355	0.115042	1	0.219109	0.217323	4.02278	1.95212	0.0393715	0.106002	1	0.221363	0.219072	2.12955	1.92239	0.268009	0.56748	1	0.251525	0.248585	1.47736	1.91857	0.441313	0.764737	1	0.257947	0.254667
SOD1	5.41362	2.63557	0.0400118	0.101312	1	0.214	0.212588	4.88374	2.6295	0.0633175	0.149431	1	0.219025	0.217239	4.881	2.62669	0.0631846	0.14414	1	0.221262	0.218971	3.34018	2.58857	0.196977	0.497005	1	0.251578	0.248639	2.3309	2.58826	0.367854	0.73222	1	0.257973	0.254693
METAP1	8.34712	4.06829	0.0402362	0.101704	1	0.213999	0.212587	8.73618	4.05891	0.0314091	0.0927107	1	0.219176	0.21739	8.6387	4.05608	0.0332267	0.0943256	1	0.2214	0.219109	8.46942	3.97904	0.0333348	0.318315	1	0.251929	0.248991	8.02492	3.96472	0.043005	0.470531	1	0.258372	0.255094
SF3B4	3.55745	1.73448	0.0403071	0.101707	1	0.213998	0.212587	3.46681	1.72939	0.0450452	0.118153	1	0.219098	0.217312	3.50729	1.72841	0.0424805	0.110631	1	0.221347	0.219056	2.32139	1.6996	0.172038	0.476906	1	0.251603	0.248664	1.70308	1.6974	0.315734	0.711245	1	0.257997	0.254717
NUDC	3.98681	1.94488	0.0404166	0.101808	1	0.213998	0.212586	3.92183	1.93938	0.0431981	0.115379	1	0.219107	0.217321	3.94861	1.9375	0.041594	0.109556	1	0.221351	0.21906	1.89244	1.91139	0.32217	0.60578	1	0.251495	0.248555	1.13525	1.90991	0.552265	0.819146	1	0.257918	0.254637
DEFA1_DEFA1B	5.36459	2.62087	0.0407128	0.102318	1	0.213996	0.212584	4.84042	2.61549	0.0642649	0.151193	1	0.219022	0.217236	4.81944	2.61487	0.0653646	0.147028	1	0.221255	0.218964	3.23065	2.58758	0.211888	0.516539	1	0.251565	0.248626	2.5457	2.58656	0.325054	0.714142	1	0.257993	0.254713
NOMO1	10.5955	5.17763	0.040759	0.102318	1	0.213996	0.212584	9.38496	5.1664	0.0693367	0.157544	1	0.219006	0.21722	9.45062	5.16944	0.0675726	0.149896	1	0.221248	0.218957	-1.31611	5.31332	0.804375	0.927539	1	0.251382	0.248442	-4.2382	5.34055	0.427465	0.755732	1	0.257951	0.254671
PDGFRA	-9.50918	4.65801	0.0412471	0.103365	1	0.213993	0.212582	-9.74144	4.64733	0.0361111	0.102038	1	0.219146	0.21736	-9.27593	4.64393	0.0458227	0.116429	1	0.221331	0.219039	-10.1587	4.57227	0.0263327	0.307516	1	0.251979	0.249041	-9.04764	4.55895	0.0472352	0.49103	1	0.258353	0.255075
MAP3K5	2.53583	1.24408	0.0415601	0.103971	1	0.213992	0.21258	2.62423	1.24119	0.0345312	0.0991162	1	0.219156	0.21737	2.68606	1.24018	0.0303607	0.0893304	1	0.22142	0.219129	1.92077	1.21888	0.115113	0.431971	1	0.251679	0.24874	1.33818	1.21942	0.272516	0.700068	1	0.258021	0.254741
TIMP3	1.98998	0.977448	0.0418046	0.104404	1	0.213991	0.212579	1.86787	0.97479	0.0553887	0.135777	1	0.219054	0.217268	1.90759	0.97384	0.0501772	0.124688	1	0.221311	0.21902	1.31799	0.961503	0.170501	0.476684	1	0.251605	0.248665	0.605328	0.965149	0.530561	0.802401	1	0.257923	0.254642
LEP	2.68097	1.32107	0.0424624	0.105109	1	0.213987	0.212575	1.96772	1.32339	0.137099	0.25069	1	0.218867	0.217081	2.35875	1.35287	0.081294	0.171976	1	0.22121	0.218918	-8.19942	2.06859	7.46137e-05	0.0218021	0.109011	0.253294	0.250362	-8.97417	2.07444	1.54217e-05	0.0112656	0.0225311	0.260142	0.256871
PTPRF	-9.0062	4.44065	0.0425905	0.105109	1	0.213987	0.212575	-9.63397	4.42827	0.029626	0.0892445	1	0.219189	0.217403	-9.29033	4.43079	0.0360554	0.100337	1	0.221382	0.219091	-11.4592	4.41005	0.00938782	0.229565	1	0.252201	0.249264	-13.9032	4.41577	0.00164878	0.198637	1	0.259077	0.255802
XRCC4	6.896	3.40001	0.0425804	0.105109	1	0.213987	0.212575	7.27108	3.3902	0.0320133	0.0937303	1	0.219172	0.217386	7.26713	3.38885	0.0320381	0.0926884	1	0.221408	0.219117	5.17615	3.33101	0.120254	0.439496	1	0.25167	0.248731	4.54343	3.3206	0.171283	0.66017	1	0.258102	0.254823
MANSC1	-9.88306	4.86669	0.042323	0.105109	1	0.213988	0.212576	-9.84059	4.854	0.0426734	0.114817	1	0.21911	0.217324	-9.48526	4.8532	0.0506953	0.124943	1	0.221309	0.219018	-7.06829	4.77773	0.139078	0.456793	1	0.251643	0.248703	-6.3823	4.7922	0.182972	0.666824	1	0.25809	0.254811
MCFD2	5.95865	2.93462	0.0423519	0.105109	1	0.213988	0.212576	5.75912	2.92617	0.0490967	0.125184	1	0.21908	0.217293	5.79439	2.92363	0.047533	0.119528	1	0.221323	0.219031	3.96174	2.87294	0.16795	0.476684	1	0.251607	0.248668	2.99535	2.86741	0.296241	0.711245	1	0.258007	0.254727
CTSD	7.22948	3.56211	0.0424456	0.105109	1	0.213987	0.212575	5.97754	3.5576	0.0929662	0.191571	1	0.218946	0.217159	6.00798	3.56301	0.0918066	0.186033	1	0.221185	0.218893	-1.09325	3.63966	0.763905	0.905162	1	0.251386	0.248445	-2.00598	3.64927	0.58255	0.834029	1	0.257912	0.254631
PDCD5	4.40045	2.16913	0.042535	0.105109	1	0.213987	0.212575	4.15743	2.1635	0.0546994	0.134538	1	0.219056	0.21727	4.17365	2.16224	0.0536229	0.129137	1	0.221297	0.219006	1.66046	2.14515	0.438931	0.697626	1	0.251448	0.248508	0.422229	2.1511	0.844394	0.954106	1	0.25788	0.254599
FRZB	9.7643	4.8239	0.0429979	0.105887	1	0.213984	0.212573	9.17403	4.81217	0.0566419	0.137482	1	0.219049	0.217263	9.8383	4.81069	0.0408888	0.108739	1	0.221355	0.219064	6.26004	4.75859	0.188383	0.493241	1	0.251586	0.248647	3.28274	4.75943	0.490387	0.78364	1	0.257933	0.254652
CA14	-7.20471	3.56027	0.0430507	0.105887	1	0.213984	0.212572	-6.16872	3.55627	0.0828615	0.177424	1	0.218969	0.217183	-6.80527	3.58748	0.0578815	0.136175	1	0.221281	0.218989	-0.157931	3.72727	0.966204	0.986194	1	0.251375	0.248435	-2.37989	3.74197	0.524801	0.800349	1	0.257924	0.254644
CRIP2	7.09278	3.5082	0.0432432	0.106055	1	0.213983	0.212571	5.89133	3.50473	0.0928204	0.191571	1	0.218946	0.217159	6.10706	3.50493	0.0814852	0.171976	1	0.221209	0.218918	-1.23007	3.56809	0.730301	0.88426	1	0.251389	0.248449	-5.52232	3.6218	0.127375	0.609701	1	0.258157	0.254878
NUCB2	6.92907	3.42756	0.0432639	0.106055	1	0.213983	0.212571	6.63143	3.41768	0.0523853	0.130606	1	0.219066	0.21728	6.64188	3.41583	0.0518877	0.126558	1	0.221304	0.219013	2.00628	3.39489	0.554562	0.759842	1	0.251417	0.248477	-0.2007	3.39687	0.952887	0.98311	1	0.257875	0.254595
AXL	-9.64723	4.77781	0.0435126	0.106486	1	0.213982	0.21257	-9.72724	4.77016	0.0414742	0.112211	1	0.219116	0.21733	-8.70358	4.77392	0.0683292	0.151027	1	0.221246	0.218954	-10.628	4.69368	0.0235888	0.289474	1	0.252002	0.249064	-12.2922	4.7111	0.00909758	0.282811	1	0.258701	0.255424
IQGAP2	4.54167	2.25156	0.0437269	0.106831	1	0.213981	0.212569	4.33995	2.24662	0.0534338	0.132541	1	0.219061	0.217275	4.45007	2.24473	0.0474733	0.119528	1	0.221323	0.219032	1.52028	2.22009	0.493506	0.732366	1	0.251432	0.248492	0.717471	2.21705	0.74624	0.922374	1	0.257888	0.254607
AKT3	4.5272	2.24817	0.0440815	0.107518	1	0.213979	0.212567	4.44182	2.2415	0.047565	0.122323	1	0.219086	0.2173	4.55124	2.2393	0.042152	0.110168	1	0.221349	0.219057	2.84529	2.20243	0.196446	0.497005	1	0.251579	0.24864	2.01441	2.20086	0.360079	0.73222	1	0.257977	0.254697
CELA3A	-4.57962	2.27861	0.0444927	0.108191	1	0.213977	0.212565	-4.41786	2.27342	0.0520301	0.130388	1	0.219067	0.217281	-4.71073	2.27198	0.0381763	0.104447	1	0.22137	0.219079	-2.77239	2.24284	0.216466	0.519626	1	0.251562	0.248622	-3.60249	2.24	0.107831	0.590085	1	0.258189	0.25491
MGLL	2.91107	1.4485	0.0445057	0.108191	1	0.213977	0.212565	2.91543	1.44428	0.0435722	0.116166	1	0.219105	0.217319	2.93618	1.44276	0.0418833	0.109859	1	0.22135	0.219059	1.8288	1.41966	0.197728	0.497213	1	0.251578	0.248638	1.40221	1.42187	0.324089	0.713857	1	0.257993	0.254713
BCL2L11	5.9852	2.98136	0.0447363	0.108571	1	0.213976	0.212564	5.93939	2.97239	0.0457409	0.119762	1	0.219095	0.217309	5.78768	2.96966	0.0513484	0.125662	1	0.221306	0.219015	5.22529	2.91397	0.0729928	0.38041	1	0.251768	0.24883	3.99366	2.90769	0.169652	0.66017	1	0.258104	0.254824
ENAH	5.33107	2.66559	0.0455487	0.110359	1	0.213972	0.21256	5.30799	2.65812	0.0458807	0.119914	1	0.219094	0.217308	5.53151	2.65794	0.0374639	0.103273	1	0.221374	0.219083	1.93157	2.64762	0.465693	0.716187	1	0.25144	0.2485	0.823078	2.64153	0.755362	0.925668	1	0.257887	0.254606
SORT1	6.99937	3.50181	0.0456755	0.110483	1	0.213971	0.212559	7.15251	3.49158	0.0405536	0.11029	1	0.219121	0.217335	7.24972	3.48911	0.0377682	0.103916	1	0.221372	0.219081	4.47654	3.45577	0.195238	0.497	1	0.25158	0.248641	1.80586	3.5105	0.60698	0.846973	1	0.257907	0.254627
FES	5.31522	2.66311	0.045992	0.111065	1	0.21397	0.212558	5.85648	2.65667	0.0275304	0.0850357	1	0.219205	0.217419	5.84018	2.65391	0.027802	0.0855132	1	0.221439	0.219148	4.96058	2.60652	0.0570687	0.354797	1	0.251818	0.24888	4.64137	2.60054	0.0743476	0.574718	1	0.258262	0.254983
SCARF2	-9.50199	4.76511	0.0461881	0.111355	1	0.213969	0.212557	-8.58367	4.7564	0.0711776	0.160479	1	0.219001	0.217215	-8.27066	4.75373	0.08194	0.171976	1	0.221208	0.218916	-4.89945	4.71914	0.299215	0.58287	1	0.251507	0.248567	-4.04312	4.70518	0.390214	0.74232	1	0.257965	0.254684
FSTL3	8.73105	4.38745	0.046635	0.112162	1	0.213967	0.212555	7.47607	4.38291	0.0881085	0.185509	1	0.218957	0.21717	7.43815	4.39546	0.0906519	0.185052	1	0.221187	0.218896	-4.44674	4.65861	0.339857	0.623732	1	0.251486	0.248546	-4.33066	4.64039	0.350726	0.730971	1	0.257981	0.254701
PLA2G4A	2.91024	1.46271	0.0466768	0.112162	1	0.213967	0.212555	2.90302	1.4585	0.0465897	0.120902	1	0.219091	0.217305	2.92136	1.45693	0.0449907	0.115116	1	0.221335	0.219043	1.69971	1.43358	0.23581	0.535371	1	0.251547	0.248607	1.1555	1.43249	0.419904	0.755158	1	0.257954	0.254674
VTA1	3.5711	1.79596	0.0468111	0.112301	1	0.213966	0.212554	3.59688	1.7907	0.0446188	0.117456	1	0.2191	0.217314	3.60108	1.78884	0.0441497	0.113962	1	0.221339	0.219047	2.37763	1.75977	0.176711	0.484381	1	0.251598	0.248659	2.11567	1.75532	0.228138	0.677844	1	0.258051	0.254772
FUCA1	-3.12298	1.57128	0.0469067	0.112345	1	0.213966	0.212554	-3.20761	1.56689	0.0406888	0.11029	1	0.21912	0.217334	-3.06436	1.56628	0.0504573	0.124757	1	0.22131	0.219019	-3.17902	1.53705	0.038658	0.332008	1	0.251898	0.24896	-3.11583	1.5316	0.0419584	0.470531	1	0.258377	0.255099
CKAP4	10.7711	5.42189	0.0470115	0.112412	1	0.213965	0.212553	10.6039	5.4074	0.0499256	0.126415	1	0.219076	0.21729	10.8791	5.40994	0.0443752	0.114141	1	0.221337	0.219046	6.99871	5.39508	0.194597	0.497	1	0.251581	0.248641	5.60458	5.39298	0.298736	0.711245	1	0.258006	0.254726
MMP10	-4.27922	2.16188	0.0478156	0.114148	1	0.213961	0.21255	-4.06118	2.15762	0.0598495	0.144053	1	0.219037	0.217251	-4.33136	2.157	0.0446822	0.114528	1	0.221336	0.219045	-2.00704	2.13757	0.347801	0.627211	1	0.251482	0.248543	-1.04987	2.13619	0.623113	0.851199	1	0.257904	0.254624
ASAH2	4.71304	2.38652	0.0483287	0.115185	1	0.213959	0.212547	4.38518	2.38114	0.0655775	0.153367	1	0.219018	0.217232	4.81057	2.38274	0.0435384	0.112583	1	0.221342	0.21905	0.943593	2.38645	0.692565	0.86344	1	0.251394	0.248454	0.637469	2.38957	0.789654	0.933768	1	0.257884	0.254603
FABP5	3.66276	1.85731	0.0486452	0.11575	1	0.213958	0.212546	3.37868	1.85238	0.0682058	0.156214	1	0.21901	0.217224	3.44193	1.85162	0.0630924	0.14414	1	0.221263	0.218971	0.839165	1.85734	0.651422	0.831898	1	0.2514	0.24846	-0.259901	1.86156	0.888969	0.972998	1	0.257877	0.254597
NUDT2	4.54866	2.30842	0.0488295	0.116	1	0.213957	0.212545	4.57028	2.30192	0.0471422	0.121687	1	0.219088	0.217302	4.77297	2.30032	0.0380364	0.104261	1	0.221371	0.219079	3.81636	2.2583	0.0910936	0.399719	1	0.251724	0.248785	3.23436	2.2556	0.151645	0.649353	1	0.258125	0.254845
PARK7	4.81262	2.44323	0.0489091	0.116	1	0.213957	0.212545	4.64423	2.43652	0.056685	0.137482	1	0.219049	0.217263	4.66975	2.43425	0.0551125	0.131353	1	0.221291	0.219	2.48947	2.40236	0.300121	0.583858	1	0.251506	0.248566	1.55848	2.40195	0.516465	0.794915	1	0.257926	0.254646
NMNAT1	3.5346	1.79525	0.0490135	0.11606	1	0.213956	0.212544	3.17978	1.79092	0.0758655	0.166676	1	0.218988	0.217201	3.29713	1.78983	0.065503	0.147028	1	0.221255	0.218963	1.42944	1.77305	0.420155	0.679777	1	0.251454	0.248514	1.04752	1.76742	0.553418	0.820024	1	0.257918	0.254637
STX16	4.29824	2.18583	0.0492969	0.116542	1	0.213955	0.212543	4.30699	2.17932	0.0481654	0.123234	1	0.219084	0.217298	4.48028	2.17789	0.0397129	0.106265	1	0.221361	0.21907	3.72477	2.13838	0.0815824	0.396633	1	0.251746	0.248807	3.18158	2.13537	0.136289	0.620308	1	0.258144	0.254865
PLA2G15	9.78147	4.98302	0.0496962	0.117296	1	0.213953	0.212541	9.09315	4.9694	0.0673243	0.156126	1	0.219013	0.217226	9.16872	4.97326	0.0652895	0.147028	1	0.221255	0.218964	0.534203	4.97832	0.91455	0.963343	1	0.251376	0.248436	0.633412	4.9584	0.898355	0.973726	1	0.257877	0.254596
PI3	-4.93116	2.51404	0.0498723	0.117522	1	0.213952	0.21254	-5.33376	2.50809	0.033491	0.0968918	1	0.219162	0.217376	-5.43204	2.50845	0.0303882	0.0893304	1	0.22142	0.219128	-5.87439	2.48049	0.0179042	0.263202	1	0.252061	0.249124	-6.30201	2.47372	0.0108714	0.287983	1	0.258663	0.255386
AARSD1	4.49296	2.29316	0.0501242	0.117843	1	0.213951	0.212539	4.10588	2.28767	0.0727375	0.162178	1	0.218996	0.21721	4.10924	2.28578	0.0722678	0.157118	1	0.221234	0.218943	2.644	2.25112	0.240231	0.54247	1	0.251543	0.248604	2.23785	2.24432	0.318747	0.711245	1	0.257996	0.254716
SPINK6	4.48617	2.29095	0.0502505	0.117843	1	0.213951	0.212539	4.43357	2.28461	0.05235	0.130606	1	0.219066	0.21728	4.14862	2.28674	0.0696948	0.15306	1	0.221242	0.21895	2.59806	2.29653	0.257973	0.562931	1	0.251531	0.248592	1.79136	2.2902	0.434136	0.759575	1	0.257949	0.254669
SLC39A5	4.57752	2.33756	0.0502464	0.117843	1	0.213951	0.212539	4.16482	2.33165	0.0741147	0.163815	1	0.218992	0.217206	4.02855	2.33334	0.0843046	0.174956	1	0.221202	0.218911	0.74935	2.36207	0.75107	0.898558	1	0.251387	0.248447	-0.392328	2.37971	0.869057	0.96628	1	0.257878	0.254598
PPME1	4.04118	2.06531	0.0504289	0.118071	1	0.21395	0.212538	3.78276	2.05994	0.0663551	0.154864	1	0.219016	0.217229	3.7328	2.05811	0.0697728	0.15306	1	0.221241	0.21895	2.52111	2.02406	0.212969	0.516539	1	0.251565	0.248625	1.98966	2.0178	0.324144	0.713857	1	0.257993	0.254713
TNFSF13	9.84584	5.04837	0.0511856	0.118702	1	0.213947	0.212535	9.41844	5.03624	0.0615129	0.1465	1	0.219032	0.217245	9.32757	5.03442	0.063965	0.145247	1	0.22126	0.218968	8.39212	4.94341	0.0896271	0.399719	1	0.251727	0.248789	7.73521	4.9305	0.116735	0.600527	1	0.258174	0.254895
CLPP	2.64579	1.35654	0.0511748	0.118702	1	0.213947	0.212535	2.46363	1.35285	0.0686445	0.156214	1	0.219008	0.217222	2.55907	1.35183	0.0583986	0.136731	1	0.221279	0.218987	1.67782	1.33089	0.207473	0.5083	1	0.251569	0.24863	1.07375	1.32959	0.419364	0.755158	1	0.257954	0.254674
CA9	-5.81113	2.97731	0.0510072	0.118702	1	0.213948	0.212536	-5.41839	2.96918	0.0680681	0.156214	1	0.21901	0.217224	-5.75255	2.96862	0.0526956	0.1281	1	0.221301	0.219009	-3.16504	2.97248	0.287017	0.576798	1	0.251513	0.248574	-2.07049	2.96561	0.485098	0.782816	1	0.257934	0.254654
IGSF8	8.61322	4.4158	0.0511566	0.118702	1	0.213947	0.212535	8.06999	4.40387	0.0669287	0.155705	1	0.219014	0.217228	8.21896	4.40253	0.0619674	0.142799	1	0.221266	0.218975	4.12237	4.35856	0.344283	0.625919	1	0.251484	0.248544	1.634	4.39356	0.709974	0.905915	1	0.257892	0.254611
ACE2	5.56044	2.85029	0.0511226	0.118702	1	0.213947	0.212535	4.44864	2.84799	0.118333	0.226288	1	0.218897	0.21711	4.46896	2.8453	0.116316	0.220127	1	0.221137	0.218845	-1.69426	2.88138	0.556551	0.760638	1	0.251417	0.248477	-0.870118	2.90815	0.764798	0.927278	1	0.257886	0.254605
CCN5	6.2687	3.21351	0.0511341	0.118702	1	0.213947	0.212535	5.77214	3.20587	0.0718318	0.161039	1	0.218999	0.217213	6.24421	3.21044	0.051824	0.126558	1	0.221304	0.219013	-0.189156	3.2595	0.953725	0.983018	1	0.251375	0.248435	-0.206692	3.24893	0.949276	0.98311	1	0.257875	0.254595
PSME1	6.63152	3.40568	0.0515572	0.119374	1	0.213945	0.212533	5.72805	3.39922	0.0920193	0.190571	1	0.218948	0.217161	5.89546	3.39658	0.0826661	0.172536	1	0.221206	0.218915	2.36431	3.3556	0.481096	0.725367	1	0.251435	0.248495	1.09523	3.34839	0.743609	0.92147	1	0.257888	0.254607
TP53	5.55327	2.85808	0.0520613	0.120351	1	0.213943	0.212531	5.10093	2.85067	0.0736035	0.162931	1	0.218994	0.217208	5.27605	2.84841	0.0640339	0.145247	1	0.221259	0.218968	2.75883	2.80394	0.325197	0.609901	1	0.251493	0.248553	1.34671	2.80252	0.630864	0.857265	1	0.257903	0.254623
PCDH17	-7.26693	3.75357	0.0529131	0.122126	1	0.21394	0.212528	-7.76389	3.7447	0.0381861	0.106541	1	0.219134	0.217348	-7.07107	3.74526	0.0590724	0.137867	1	0.221276	0.218985	-5.27852	3.6786	0.15136	0.466239	1	0.251627	0.248688	-5.1275	3.67991	0.163557	0.652888	1	0.258111	0.254831
SEZ6L2	-10.5321	5.44306	0.0530426	0.122232	1	0.213939	0.212527	-9.93804	5.43208	0.0673717	0.156126	1	0.219012	0.217226	-9.54873	5.43153	0.0787945	0.167324	1	0.221216	0.218925	-6.68032	5.36434	0.213061	0.516539	1	0.251564	0.248625	-7.19277	5.35408	0.179186	0.662762	1	0.258094	0.254815
ANGPT1	2.91638	1.51005	0.0534907	0.122877	1	0.213937	0.212525	2.90992	1.50594	0.0533689	0.132541	1	0.219062	0.217276	2.91104	1.50461	0.0530677	0.128364	1	0.221299	0.219008	2.45559	1.47832	0.0967518	0.4072	1	0.251712	0.248774	1.83813	1.47797	0.213662	0.668554	1	0.258063	0.254783
TNF	7.07419	3.66225	0.0534486	0.122877	1	0.213938	0.212526	6.32458	3.65389	0.0835172	0.177692	1	0.218968	0.217181	6.35322	3.65256	0.0820168	0.171976	1	0.221208	0.218916	3.94004	3.61066	0.275217	0.572655	1	0.25152	0.248581	2.20108	3.61506	0.542638	0.812289	1	0.25792	0.25464
EPHB4	-11.1286	5.76914	0.0537796	0.123347	1	0.213936	0.212524	-11.575	5.75421	0.0443086	0.117061	1	0.219102	0.217316	-11.2468	5.7488	0.0504663	0.124757	1	0.22131	0.219019	-13.349	5.65095	0.0181954	0.263202	1	0.252057	0.24912	-11.5921	5.65747	0.0405064	0.470531	1	0.258385	0.255106
CD48	8.58864	4.45657	0.0540024	0.123664	1	0.213935	0.212523	8.6122	4.44365	0.052658	0.131062	1	0.219065	0.217278	8.88645	4.43948	0.0453624	0.115865	1	0.221333	0.219041	6.81062	4.36148	0.118448	0.438107	1	0.251673	0.248734	5.73633	4.36891	0.189236	0.668554	1	0.258084	0.254805
PPM1A	7.50764	3.90205	0.054398	0.124375	1	0.213934	0.212522	7.6075	3.89357	0.0507629	0.12787	1	0.219072	0.217286	7.86718	3.89074	0.0432171	0.112149	1	0.221343	0.219052	7.62305	3.81596	0.0457962	0.3374	1	0.251863	0.248925	6.84178	3.80309	0.0720676	0.570492	1	0.258268	0.254989
TIMP1	9.36813	4.87076	0.0544838	0.124376	1	0.213933	0.212521	8.33653	4.85915	0.0862796	0.182688	1	0.218961	0.217175	8.2027	4.85475	0.0911513	0.185476	1	0.221186	0.218894	1.73603	4.83449	0.719538	0.878233	1	0.25139	0.24845	-0.887092	4.83189	0.85434	0.960138	1	0.257879	0.254598
FABP4	4.18613	2.17891	0.0547527	0.124407	1	0.213932	0.21252	3.51184	2.17589	0.106583	0.211287	1	0.218918	0.217131	3.88054	2.19493	0.0771177	0.164959	1	0.221221	0.218929	-5.48063	2.77224	0.0480897	0.341333	1	0.251853	0.248915	-7.12695	2.77611	0.0102746	0.287983	1	0.258675	0.255398
FGF2	3.71531	1.93286	0.0546295	0.124407	1	0.213933	0.212521	3.61201	1.92725	0.0609543	0.145711	1	0.219034	0.217247	3.60197	1.92559	0.061452	0.142106	1	0.221268	0.218977	2.50415	1.89211	0.18573	0.490689	1	0.251589	0.24865	2.14857	1.89023	0.255721	0.689777	1	0.258032	0.254752
GOLM2	10.7435	5.59068	0.0546915	0.124407	1	0.213933	0.212521	9.77475	5.57702	0.0797064	0.172776	1	0.218977	0.217191	10.342	5.5778	0.0637678	0.145116	1	0.22126	0.218969	-1.56552	5.71672	0.78421	0.916584	1	0.251384	0.248444	-5.34984	5.72635	0.350212	0.730971	1	0.257981	0.254701
MMP3	-5.38374	2.80857	0.0552978	0.12545	1	0.21393	0.212518	-4.89151	2.80148	0.0808532	0.174743	1	0.218974	0.217188	-5.06601	2.79948	0.0704029	0.153997	1	0.22124	0.218948	-4.96011	2.75239	0.0715771	0.38041	1	0.251772	0.248834	-4.30022	2.74511	0.117283	0.601228	1	0.258173	0.254894
GBP2	4.16488	2.1799	0.0561053	0.126889	1	0.213927	0.212515	4.1416	2.17333	0.0567431	0.137482	1	0.219049	0.217262	4.43813	2.17208	0.0410687	0.108895	1	0.221354	0.219063	3.91525	2.13233	0.0663862	0.379968	1	0.251787	0.248849	3.67747	2.1243	0.0834759	0.587542	1	0.258239	0.25496
LAMA4	7.49592	3.92338	0.0561057	0.126889	1	0.213927	0.212515	7.28518	3.91197	0.0626121	0.14826	1	0.219028	0.217242	7.18403	3.9086	0.0661103	0.147524	1	0.221253	0.218961	2.90909	3.86286	0.451424	0.709936	1	0.251444	0.248504	1.06868	3.86656	0.782257	0.9306	1	0.257884	0.254604
LILRA5	7.43744	3.90263	0.0567293	0.128101	1	0.213925	0.212513	6.08515	3.89767	0.118521	0.226353	1	0.218896	0.21711	6.29623	3.89528	0.106065	0.206339	1	0.221155	0.218864	-1.89592	4.01398	0.636709	0.824975	1	0.251402	0.248462	-2.3401	4.00241	0.55879	0.822147	1	0.257916	0.254636
DCTN2	2.45584	1.29083	0.0571489	0.12885	1	0.213923	0.212511	2.46074	1.28776	0.056067	0.13698	1	0.219051	0.217265	2.49016	1.28669	0.0529973	0.128364	1	0.221299	0.219008	1.69144	1.26391	0.180862	0.486455	1	0.251594	0.248655	1.61882	1.25992	0.198893	0.668554	1	0.258075	0.254796
TBL1X	2.87139	1.51453	0.0580211	0.130615	1	0.21392	0.212508	2.91614	1.51016	0.0535264	0.132546	1	0.219061	0.217275	2.97027	1.50873	0.0490302	0.12245	1	0.221316	0.219025	2.04403	1.48251	0.168017	0.476684	1	0.251607	0.248668	1.27059	1.48419	0.391985	0.74279	1	0.257964	0.254684
NRP2	-8.47293	4.47178	0.0581717	0.130752	1	0.213919	0.212507	-8.57812	4.45988	0.0544766	0.134216	1	0.219057	0.217271	-8.00091	4.45868	0.0727894	0.157549	1	0.221233	0.218941	-7.50546	4.37828	0.0865335	0.399719	1	0.251734	0.248796	-8.37289	4.36168	0.0549491	0.511545	1	0.258322	0.255044
SRC	1.96203	1.03649	0.0584104	0.131087	1	0.213919	0.212507	1.97203	1.03358	0.0564431	0.137439	1	0.21905	0.217264	1.96773	1.03258	0.0567437	0.134364	1	0.221285	0.218994	1.13952	1.01536	0.261786	0.564113	1	0.251529	0.248589	0.904392	1.01396	0.372461	0.73222	1	0.257972	0.254691
TNNI3	2.86992	1.51816	0.0587525	0.131472	1	0.213917	0.212505	2.76339	1.51414	0.0680409	0.156214	1	0.21901	0.217224	2.67194	1.51277	0.077403	0.165089	1	0.22122	0.218928	1.48951	1.48628	0.316301	0.599734	1	0.251498	0.248558	1.7134	1.48114	0.247395	0.685554	1	0.258037	0.254758
CREG1	6.58267	3.4823	0.0587619	0.131472	1	0.213917	0.212505	5.85591	3.47507	0.0920162	0.190571	1	0.218948	0.217161	6.33167	3.48064	0.0689437	0.151957	1	0.221244	0.218952	1.18659	3.5076	0.735156	0.88839	1	0.251389	0.248448	-1.00735	3.52767	0.775227	0.928431	1	0.257885	0.254604
PLIN3	5.73428	3.03461	0.0588551	0.131479	1	0.213917	0.212505	5.64329	3.02576	0.0622173	0.147804	1	0.219029	0.217243	5.69649	3.02263	0.0595289	0.13849	1	0.221275	0.218983	2.60195	2.98192	0.382927	0.65559	1	0.251468	0.248528	2.69867	2.97014	0.363598	0.73222	1	0.257975	0.254695
RABGAP1L	4.00878	2.12851	0.0596974	0.132954	1	0.213914	0.212502	3.55973	2.12375	0.0937601	0.192663	1	0.218944	0.217157	3.69016	2.12169	0.08204	0.171976	1	0.221208	0.218916	2.0388	2.09179	0.329763	0.613737	1	0.251491	0.248551	1.15333	2.0911	0.581281	0.833417	1	0.257912	0.254631
OSM	3.36233	1.7849	0.0596446	0.132954	1	0.213914	0.212502	2.80252	1.78329	0.116109	0.223792	1	0.218901	0.217114	2.66168	1.78344	0.135635	0.247703	1	0.221106	0.218814	0.30919	1.78973	0.862847	0.941106	1	0.251378	0.248438	0.287068	1.78556	0.872278	0.967798	1	0.257878	0.254598
MAP2K6	2.364	1.2593	0.0605328	0.134609	1	0.213911	0.212499	2.36132	1.25571	0.0600927	0.144163	1	0.219037	0.21725	2.40247	1.25439	0.0555075	0.132079	1	0.22129	0.218998	1.3594	1.2343	0.270789	0.567608	1	0.251523	0.248584	0.907332	1.23467	0.462443	0.771141	1	0.25794	0.25466
GNE	3.74854	1.99864	0.0607653	0.134921	1	0.21391	0.212498	3.49519	1.99308	0.0795393	0.172776	1	0.218978	0.217191	3.57341	1.99098	0.0727353	0.157549	1	0.221233	0.218941	1.70381	1.96248	0.385322	0.65559	1	0.251467	0.248527	1.27988	1.95742	0.513226	0.794915	1	0.257927	0.254647
MATN3	-7.95052	4.24441	0.0610916	0.13503	1	0.213909	0.212497	-7.24246	4.23633	0.0873892	0.184502	1	0.218958	0.217172	-7.23154	4.23719	0.0879316	0.181452	1	0.221194	0.218902	-5.10959	4.18648	0.222323	0.522072	1	0.251557	0.248618	-4.13891	4.18475	0.322679	0.713857	1	0.257994	0.254714
TANK	3.3447	1.78476	0.060973	0.13503	1	0.213909	0.212497	3.24662	1.78019	0.0682387	0.156214	1	0.21901	0.217223	3.34522	1.77847	0.0600253	0.139393	1	0.221273	0.218982	1.85266	1.75229	0.290426	0.579663	1	0.251511	0.248572	1.24155	1.75095	0.478306	0.776843	1	0.257936	0.254656
STIP1	3.68181	1.9653	0.0610598	0.13503	1	0.213909	0.212497	3.57155	1.96003	0.0684746	0.156214	1	0.219009	0.217223	3.59924	1.95803	0.0660818	0.147524	1	0.221253	0.218961	1.43805	1.93497	0.457395	0.712424	1	0.251442	0.248502	0.691038	1.93476	0.720977	0.910412	1	0.25789	0.25461
PPCDC	4.97264	2.66054	0.0616661	0.136094	1	0.213907	0.212495	4.79489	2.65372	0.0708335	0.15995	1	0.219002	0.217216	4.7475	2.65123	0.0733945	0.158155	1	0.221231	0.218939	2.028	2.6177	0.438532	0.697626	1	0.251448	0.248508	1.03611	2.61831	0.692327	0.893542	1	0.257894	0.254613
DAPP1	1.95824	1.0501	0.0622544	0.137185	1	0.213905	0.212493	1.94383	1.04698	0.0634134	0.149431	1	0.219025	0.217239	1.98137	1.04596	0.0582318	0.13656	1	0.22128	0.218988	1.24498	1.0281	0.225959	0.525671	1	0.251554	0.248615	0.911078	1.02666	0.374889	0.73222	1	0.257971	0.25469
ADAMTS15	5.25865	2.82812	0.0630163	0.137209	1	0.213902	0.21249	4.00456	2.82778	0.156783	0.277312	1	0.218841	0.217055	4.05917	2.83436	0.152158	0.270866	1	0.221084	0.218792	-3.87282	3.04813	0.203934	0.505124	1	0.251572	0.248633	-6.33644	3.05739	0.0382606	0.469737	1	0.258396	0.255118
VAMP5	4.4869	2.41307	0.0630164	0.137209	1	0.213902	0.21249	4.43654	2.40585	0.0652221	0.152953	1	0.219019	0.217233	4.65529	2.40596	0.0530493	0.128364	1	0.221299	0.219008	4.16999	2.36529	0.077951	0.391362	1	0.251755	0.248816	3.94095	2.35748	0.0946392	0.590085	1	0.258214	0.254935
ATXN10	3.30295	1.77403	0.0626743	0.137209	1	0.213904	0.212492	3.38141	1.76873	0.0559523	0.136929	1	0.219052	0.217265	3.40562	1.76701	0.0539845	0.129297	1	0.221296	0.219004	2.00669	1.73668	0.247942	0.552813	1	0.251538	0.248599	1.9819	1.72992	0.25198	0.685554	1	0.258034	0.254754
METAP1D	2.84659	1.52916	0.0627169	0.137209	1	0.213903	0.212491	2.74507	1.52481	0.0718667	0.161039	1	0.218999	0.217213	2.80631	1.52345	0.0655134	0.147028	1	0.221255	0.218963	1.89821	1.50021	0.205813	0.508163	1	0.251571	0.248631	1.21028	1.49844	0.419299	0.755158	1	0.257954	0.254674
DARS1	3.25107	1.74586	0.0626288	0.137209	1	0.213904	0.212492	3.25469	1.74072	0.0615681	0.1465	1	0.219031	0.217245	3.32232	1.7392	0.0561466	0.133381	1	0.221287	0.218996	1.7467	1.71126	0.307432	0.591776	1	0.251502	0.248563	1.32196	1.70804	0.438985	0.764165	1	0.257948	0.254667
ATP5IF1	2.11321	1.13591	0.0628811	0.137209	1	0.213903	0.212491	2.11135	1.13251	0.0623262	0.147822	1	0.219029	0.217243	2.18301	1.13151	0.0537409	0.129137	1	0.221297	0.219005	0.961563	1.1166	0.38919	0.658635	1	0.251465	0.248526	0.335214	1.11865	0.764448	0.927278	1	0.257886	0.254605
ACAA1	2.99655	1.61102	0.0629288	0.137209	1	0.213903	0.212491	2.61112	1.60756	0.104369	0.208027	1	0.218922	0.217136	2.70423	1.60763	0.0925961	0.187173	1	0.221183	0.218891	0.275616	1.60616	0.863758	0.941106	1	0.251378	0.248438	-0.069409	1.60952	0.965604	0.987382	1	0.257875	0.254595
PHOSPHO1	8.08256	4.33611	0.0623681	0.137209	1	0.213905	0.212493	7.67283	4.32452	0.0760693	0.166873	1	0.218987	0.217201	7.74058	4.32263	0.073389	0.158155	1	0.221231	0.218939	0.37284	4.32879	0.931366	0.972641	1	0.251375	0.248435	0.135837	4.31427	0.974883	0.992285	1	0.257875	0.254594
TST	3.19963	1.72337	0.0634141	0.137869	1	0.213901	0.212489	3.27881	1.71841	0.0564318	0.137439	1	0.21905	0.217264	3.25908	1.71658	0.0576657	0.135886	1	0.221282	0.21899	2.42874	1.68763	0.150162	0.466174	1	0.251628	0.248689	1.80927	1.68398	0.282683	0.711128	1	0.258015	0.254735
BIN2	2.55388	1.37747	0.0637812	0.138461	1	0.2139	0.212488	2.55316	1.37361	0.0631154	0.14921	1	0.219026	0.21724	2.58953	1.37227	0.0592025	0.13795	1	0.221276	0.218985	1.26036	1.35165	0.351135	0.627993	1	0.251481	0.248541	0.742787	1.35235	0.58285	0.834029	1	0.257912	0.254631
FGF21	1.99042	1.07549	0.0642603	0.139294	1	0.213898	0.212486	1.66812	1.07395	0.120414	0.229368	1	0.218893	0.217107	1.54303	1.07956	0.152963	0.271541	1	0.221083	0.218791	-0.838133	1.11563	0.452523	0.710269	1	0.251444	0.248504	-1.41989	1.11659	0.20355	0.668554	1	0.258071	0.254792
AFP	-3.521	1.90504	0.0646136	0.139853	1	0.213897	0.212485	-3.1182	1.90054	0.100912	0.203076	1	0.218929	0.217142	-2.9099	1.90173	0.126036	0.234445	1	0.221121	0.218829	-2.64738	1.86913	0.156719	0.467462	1	0.25162	0.248681	-3.60565	1.87871	0.0550043	0.511545	1	0.258322	0.255044
REN	-3.79188	2.05828	0.0654861	0.141531	1	0.213894	0.212482	-4.0688	2.05395	0.0476397	0.122323	1	0.219086	0.2173	-4.16643	2.05228	0.0423852	0.11058	1	0.221347	0.219056	-4.30835	2.08787	0.0391054	0.332008	1	0.251896	0.248958	-3.1444	2.11371	0.136901	0.621158	1	0.258144	0.254864
CBLIF	-3.52832	1.91592	0.0655846	0.141535	1	0.213894	0.212482	-3.30676	1.91064	0.0835551	0.177692	1	0.218968	0.217181	-3.5658	1.9099	0.0619488	0.142799	1	0.221266	0.218975	-3.37925	1.87467	0.0715029	0.38041	1	0.251772	0.248834	-3.31338	1.86775	0.0761125	0.576168	1	0.258257	0.254978
FCRL2	5.05714	2.74887	0.065858	0.141915	1	0.213893	0.212481	4.78991	2.74178	0.0806866	0.174642	1	0.218975	0.217188	5.11231	2.74032	0.0621468	0.142986	1	0.221266	0.218974	4.6338	2.68956	0.0849597	0.397179	1	0.251738	0.248799	3.64009	2.6854	0.175305	0.66017	1	0.258098	0.254819
WARS	5.75721	3.1347	0.0663162	0.142692	1	0.213892	0.21248	5.12358	3.12759	0.101434	0.203564	1	0.218928	0.217141	5.03656	3.12464	0.107038	0.20713	1	0.221154	0.218862	1.07786	3.09348	0.72753	0.882825	1	0.251389	0.248449	0.694422	3.08455	0.821886	0.946984	1	0.257881	0.254601
CDH17	-3.54372	1.93183	0.0666456	0.14319	1	0.213891	0.212478	-3.21848	1.92743	0.0950041	0.194672	1	0.218941	0.217155	-3.1973	1.92634	0.0970093	0.193357	1	0.221173	0.218882	-1.97185	1.89517	0.298167	0.58287	1	0.251507	0.248568	-1.28155	1.89073	0.49792	0.789128	1	0.257931	0.25465
MYO9B	3.47671	1.89707	0.0668995	0.143408	1	0.21389	0.212478	3.4603	1.89178	0.06743	0.156126	1	0.219012	0.217226	3.52292	1.88988	0.0623568	0.143244	1	0.221265	0.218974	2.66254	1.8564	0.151552	0.466239	1	0.251626	0.248687	1.91147	1.85632	0.303188	0.711245	1	0.258004	0.254724
VSIR	3.88225	2.11869	0.0669435	0.143408	1	0.21389	0.212478	3.80976	2.11237	0.0713513	0.160623	1	0.219	0.217214	3.86628	2.1103	0.0669846	0.149184	1	0.22125	0.218958	2.29005	2.07719	0.270299	0.567608	1	0.251523	0.248584	1.24723	2.07916	0.548615	0.815388	1	0.257919	0.254638
PLAT	4.43191	2.42057	0.0671585	0.143448	1	0.213889	0.212477	2.97214	2.42658	0.220689	0.359049	1	0.218777	0.21699	3.04465	2.44911	0.213854	0.347929	1	0.22102	0.218727	-2.19673	2.63604	0.404684	0.669773	1	0.25146	0.24852	-5.44225	2.67607	0.0420276	0.470531	1	0.258377	0.255099
ANXA5	7.56104	4.12842	0.0670806	0.143448	1	0.213889	0.212477	8.32858	4.11844	0.0431926	0.115379	1	0.219107	0.217321	8.4765	4.11541	0.0394697	0.106002	1	0.221363	0.219071	6.24151	4.0416	0.122564	0.439902	1	0.251667	0.248728	6.21012	4.02648	0.123047	0.609701	1	0.258164	0.254885
CD84	7.46	4.08005	0.067537	0.143891	1	0.213888	0.212476	7.30162	4.06808	0.072726	0.162178	1	0.218996	0.21721	7.5515	4.06467	0.0632401	0.14414	1	0.221262	0.218971	7.71337	3.99001	0.0532612	0.349308	1	0.251832	0.248894	6.42967	3.98082	0.106327	0.590085	1	0.258192	0.254913
PRKAB1	4.2232	2.30999	0.0675626	0.143891	1	0.213888	0.212476	4.09307	2.30339	0.075621	0.166389	1	0.218988	0.217202	4.18625	2.30138	0.0689579	0.151957	1	0.221244	0.218952	2.9322	2.26809	0.196127	0.497005	1	0.251579	0.24864	1.96626	2.26781	0.38596	0.737108	1	0.257966	0.254686
TPMT	3.25249	1.78334	0.0682291	0.145099	1	0.213886	0.212474	3.12162	1.77817	0.0792191	0.172487	1	0.218979	0.217192	3.08877	1.77662	0.0821622	0.171976	1	0.221208	0.218916	2.32271	1.74507	0.183235	0.490002	1	0.251591	0.248652	1.71615	1.74147	0.324436	0.713857	1	0.257993	0.254713
VEGFC	4.13186	2.26764	0.0684897	0.145441	1	0.213885	0.212473	3.92916	2.26173	0.0823959	0.17703	1	0.21897	0.217184	3.8114	2.26014	0.0917789	0.186033	1	0.221185	0.218893	2.49954	2.22633	0.261601	0.564113	1	0.251529	0.248589	0.97825	2.23967	0.662284	0.877512	1	0.257898	0.254618
BGN	-1.95097	1.07147	0.0686818	0.145637	1	0.213884	0.212472	-1.86144	1.06901	0.0816864	0.176283	1	0.218972	0.217186	-1.824	1.06792	0.0876895	0.181209	1	0.221194	0.218902	-1.52605	1.05293	0.147294	0.464786	1	0.251632	0.248693	-1.38769	1.04928	0.186045	0.668554	1	0.258087	0.254808
SCARA5	7.92899	4.35776	0.0688826	0.145851	1	0.213884	0.212472	7.78928	4.34609	0.0731421	0.162402	1	0.218995	0.217209	8.01315	4.34279	0.065062	0.146917	1	0.221256	0.218965	-0.300539	4.3669	0.945134	0.978625	1	0.251375	0.248435	-2.65839	4.38251	0.544145	0.813516	1	0.25792	0.254639
SEMA3F	8.88454	4.89183	0.069389	0.146711	1	0.213882	0.21247	7.78471	4.88316	0.110944	0.21612	1	0.21891	0.217123	8.79547	4.89056	0.0721535	0.157103	1	0.221234	0.218943	-1.19254	5.08198	0.814479	0.930208	1	0.251381	0.248441	-5.25696	5.09103	0.301835	0.711245	1	0.258004	0.254724
CASP1	3.50409	1.93215	0.0697925	0.147138	1	0.213881	0.212469	3.33557	1.92667	0.0834551	0.177692	1	0.218968	0.217181	3.34142	1.92508	0.0826615	0.172536	1	0.221206	0.218915	2.10228	1.89592	0.26754	0.56748	1	0.251525	0.248586	1.67656	1.89079	0.375274	0.73222	1	0.25797	0.25469
PDGFB	2.66702	1.47012	0.0697037	0.147138	1	0.213881	0.212469	2.62776	1.46597	0.0731008	0.162402	1	0.218995	0.217209	2.60148	1.46484	0.0757916	0.16308	1	0.221224	0.218933	1.98073	1.44212	0.169652	0.476684	1	0.251606	0.248666	1.19343	1.44597	0.409204	0.750364	1	0.257958	0.254677
PRDX3	3.28114	1.81435	0.0705869	0.148599	1	0.213878	0.212466	3.14565	1.8092	0.0821387	0.176737	1	0.218971	0.217185	3.30502	1.80809	0.0676121	0.149896	1	0.221248	0.218956	1.83422	1.78462	0.304087	0.589219	1	0.251504	0.248564	1.01218	1.78276	0.570218	0.824703	1	0.257914	0.254634
GBP4	4.86186	2.69063	0.070818	0.148657	1	0.213878	0.212466	4.93972	2.68256	0.0656087	0.153367	1	0.219018	0.217232	4.93538	2.68239	0.0658285	0.147508	1	0.221254	0.218962	3.68087	2.63302	0.162174	0.471295	1	0.251614	0.248675	3.47568	2.6239	0.185346	0.668554	1	0.258088	0.254808
S100P	4.60584	2.54856	0.0707749	0.148657	1	0.213878	0.212466	4.26403	2.54225	0.0935421	0.192486	1	0.218944	0.217158	4.50158	2.54103	0.076518	0.16416	1	0.221222	0.218931	1.98799	2.50672	0.427771	0.686784	1	0.251452	0.248512	1.61749	2.49795	0.517314	0.794915	1	0.257926	0.254646
GHRHR	4.19191	2.32392	0.0713106	0.149048	1	0.213876	0.212464	4.34138	2.31717	0.0610372	0.145711	1	0.219033	0.217247	4.51549	2.31549	0.051207	0.125526	1	0.221307	0.219015	3.32602	2.27332	0.1435	0.463836	1	0.251637	0.248698	3.02022	2.26467	0.182377	0.666824	1	0.258091	0.254811
LIF	4.39809	2.43813	0.0712989	0.149048	1	0.213876	0.212464	4.26237	2.43104	0.0795984	0.172776	1	0.218978	0.217191	4.49829	2.43024	0.0642229	0.145247	1	0.221259	0.218967	3.28155	2.39004	0.169801	0.476684	1	0.251605	0.248666	3.07713	2.38134	0.196343	0.668554	1	0.258078	0.254798
FCRL1	5.22293	2.89529	0.0712896	0.149048	1	0.213876	0.212464	4.54542	2.88901	0.11569	0.223281	1	0.218901	0.217115	4.85618	2.88946	0.0928818	0.187173	1	0.221182	0.218891	3.29624	2.86143	0.249384	0.552813	1	0.251537	0.248598	1.52832	2.86998	0.594385	0.842286	1	0.257909	0.254629
TNFRSF1B	7.0808	3.92785	0.0714818	0.149193	1	0.213876	0.212464	6.29461	3.91828	0.108222	0.212802	1	0.218915	0.217128	6.22345	3.91809	0.11225	0.213816	1	0.221144	0.218852	2.36306	3.93912	0.548598	0.758104	1	0.251419	0.248479	2.25342	3.96277	0.569617	0.824703	1	0.257914	0.254634
CCDC80	6.96542	3.86834	0.0718114	0.149582	1	0.213875	0.212463	5.90137	3.86105	0.126456	0.237075	1	0.218883	0.217097	6.12593	3.86798	0.113301	0.215257	1	0.221142	0.21885	-1.33239	3.91059	0.733331	0.886917	1	0.251389	0.248449	-3.65266	3.90889	0.350109	0.730971	1	0.257981	0.254701
TNFRSF10A	7.26663	4.03649	0.0718732	0.149582	1	0.213875	0.212463	6.06157	4.02946	0.132553	0.245139	1	0.218874	0.217088	5.74077	4.02917	0.154265	0.272676	1	0.221081	0.218789	-1.03369	4.05465	0.798779	0.923631	1	0.251382	0.248442	0.91436	4.05872	0.821767	0.946984	1	0.257881	0.254601
CCL13	3.33324	1.85322	0.0721281	0.149899	1	0.213874	0.212462	3.13346	1.84836	0.0900749	0.188808	1	0.218952	0.217166	3.01582	1.8483	0.1028	0.201869	1	0.221162	0.21887	1.45864	1.82313	0.423698	0.683248	1	0.251453	0.248513	0.311234	1.8261	0.864672	0.963605	1	0.257878	0.254598
TRIM21	3.0365	1.68937	0.0723183	0.150081	1	0.213873	0.212461	2.92229	1.68515	0.0829435	0.177424	1	0.218969	0.217183	2.98535	1.68355	0.0762373	0.163798	1	0.221223	0.218931	1.50735	1.65951	0.363751	0.639975	1	0.251476	0.248536	0.517031	1.66107	0.755611	0.925668	1	0.257887	0.254606
PIK3AP1	3.6887	2.05473	0.0726671	0.150591	1	0.213872	0.21246	3.36328	2.0498	0.100894	0.203076	1	0.218929	0.217142	3.38704	2.04836	0.0982725	0.195342	1	0.221171	0.218879	2.60224	2.01817	0.197305	0.497005	1	0.251578	0.248639	1.76422	2.01483	0.381272	0.735439	1	0.257968	0.254688
KRT14	-7.9609	4.43668	0.0728088	0.150671	1	0.213872	0.21246	-7.54582	4.42396	0.0881199	0.185509	1	0.218957	0.21717	-7.29106	4.42092	0.0991541	0.196826	1	0.221169	0.218877	-7.28806	4.336	0.0928479	0.399719	1	0.25172	0.248782	-6.8727	4.31872	0.111577	0.59063	1	0.258182	0.254903
SUGT1	2.87948	1.61174	0.0740573	0.153038	1	0.213868	0.212456	2.79695	1.60717	0.081857	0.176391	1	0.218972	0.217185	2.78381	1.60551	0.0829847	0.172954	1	0.221205	0.218914	1.5038	1.57994	0.34123	0.623732	1	0.251485	0.248546	0.987929	1.58143	0.532188	0.802401	1	0.257922	0.254642
MAGED1	4.78024	2.67752	0.074258	0.153236	1	0.213868	0.212456	4.86318	2.66966	0.0685576	0.156214	1	0.219009	0.217222	4.87095	2.66685	0.0678259	0.150142	1	0.221247	0.218956	4.2452	2.61669	0.104779	0.416147	1	0.251697	0.248758	3.64219	2.60773	0.162557	0.652462	1	0.258112	0.254832
FLT3LG	-6.82049	3.83283	0.0752088	0.154761	1	0.213865	0.212453	-6.91744	3.82365	0.0704815	0.159402	1	0.219003	0.217217	-7.62236	3.82589	0.0463815	0.117441	1	0.221328	0.219037	-8.65744	3.76048	0.0213563	0.278585	1	0.252023	0.249086	-9.12624	3.75296	0.0150548	0.317555	1	0.258593	0.255315
TNFRSF12A	6.6839	3.75558	0.0751705	0.154761	1	0.213865	0.212453	6.10831	3.74563	0.102988	0.206265	1	0.218925	0.217138	5.81654	3.74561	0.1205	0.226285	1	0.22113	0.218838	0.405293	3.73321	0.913552	0.962986	1	0.251376	0.248436	-1.31818	3.74439	0.72482	0.912899	1	0.25789	0.254609
CTSS	11.6052	6.54099	0.0760755	0.156324	1	0.213863	0.212451	10.4092	6.52507	0.110705	0.215942	1	0.21891	0.217124	10.6057	6.52385	0.10407	0.203165	1	0.221159	0.218867	3.31293	6.49848	0.61021	0.803892	1	0.251406	0.248466	0.520595	6.50612	0.936227	0.98311	1	0.257876	0.254595
LTA	5.69631	3.22097	0.077026	0.157758	1	0.21386	0.212448	5.47366	3.21233	0.0884412	0.185917	1	0.218956	0.217169	5.54891	3.21008	0.0839329	0.174432	1	0.221203	0.218911	4.3305	3.15999	0.170607	0.476684	1	0.251605	0.248665	3.08985	3.17072	0.329849	0.719269	1	0.25799	0.25471
PTS	4.22449	2.38931	0.0770972	0.157758	1	0.21386	0.212448	3.56838	2.38502	0.134663	0.248412	1	0.218871	0.217084	3.82496	2.38887	0.109393	0.210377	1	0.221149	0.218857	-0.884175	2.44509	0.717654	0.876666	1	0.251391	0.24845	-2.16005	2.45185	0.378359	0.734108	1	0.257969	0.254689
AGRP	4.25398	2.4049	0.0769629	0.157758	1	0.21386	0.212448	3.75757	2.40002	0.117484	0.225228	1	0.218898	0.217112	3.85062	2.39891	0.108512	0.209304	1	0.221151	0.218859	1.72741	2.3672	0.465586	0.716187	1	0.25144	0.2485	-1.28552	2.40479	0.59297	0.841589	1	0.25791	0.254629
BTN3A2	6.15429	3.48603	0.0775437	0.158449	1	0.213859	0.212447	6.13035	3.47734	0.07796	0.170253	1	0.218982	0.217196	6.38541	3.47446	0.0661383	0.147524	1	0.221253	0.218961	4.54713	3.43112	0.185134	0.490002	1	0.25159	0.24865	2.58758	3.42971	0.450603	0.765755	1	0.257944	0.254664
CCL7	3.90569	2.21982	0.0785494	0.16028	1	0.213856	0.212444	3.43338	2.2147	0.121128	0.230128	1	0.218892	0.217105	3.52327	2.21408	0.111593	0.213121	1	0.221145	0.218853	1.22829	2.22774	0.581405	0.785058	1	0.251412	0.248472	-0.143536	2.23146	0.948714	0.98311	1	0.257875	0.254595
CALB2	6.6665	3.80185	0.0795684	0.162133	1	0.213853	0.212441	6.38775	3.79114	0.0920555	0.190571	1	0.218948	0.217161	7.06072	3.79596	0.0629248	0.144096	1	0.221263	0.218972	2.41804	3.88844	0.534062	0.746249	1	0.251422	0.248482	0.78361	3.88333	0.840089	0.952642	1	0.25788	0.254599
EPHB6	-7.69619	4.40324	0.0805405	0.163823	1	0.213851	0.212439	-7.77442	4.39156	0.0767252	0.167808	1	0.218985	0.217199	-7.50807	4.38853	0.0871615	0.180372	1	0.221195	0.218904	-6.27302	4.31106	0.145693	0.464755	1	0.251634	0.248695	-6.68391	4.29435	0.119654	0.604897	1	0.258169	0.25489
MSLN	-4.29068	2.4555	0.0806219	0.163823	1	0.213851	0.212438	-4.24298	2.44819	0.0831269	0.177556	1	0.218969	0.217182	-4.78737	2.45058	0.0507982	0.124943	1	0.221309	0.219017	-2.92845	2.40808	0.223996	0.523612	1	0.251556	0.248616	-3.26198	2.39863	0.1739	0.66017	1	0.2581	0.25482
HDGF	2.33317	1.33904	0.0814857	0.165348	1	0.213848	0.212436	2.13662	1.33574	0.109743	0.214666	1	0.218912	0.217125	2.14779	1.33448	0.107569	0.207882	1	0.221153	0.218861	1.12033	1.31301	0.393553	0.662218	1	0.251464	0.248524	0.941663	1.3088	0.471869	0.774608	1	0.257938	0.254658
MATN2	7.77738	4.48285	0.0828057	0.167794	1	0.213845	0.212433	8.03487	4.47066	0.072346	0.161864	1	0.218997	0.217211	8.49559	4.46773	0.0572779	0.135349	1	0.221283	0.218992	3.11257	4.40992	0.480332	0.724964	1	0.251436	0.248496	-0.105337	4.41609	0.980971	0.992285	1	0.257875	0.254594
IL7	3.40585	1.96824	0.0836084	0.169037	1	0.213843	0.212431	3.33196	1.96249	0.0895919	0.188066	1	0.218953	0.217167	3.51745	1.96126	0.0729484	0.157659	1	0.221232	0.218941	2.79565	1.93238	0.148021	0.465073	1	0.251631	0.248692	1.93757	1.93437	0.31655	0.711245	1	0.257997	0.254717
ANKRD54	3.93269	2.27301	0.0836507	0.169037	1	0.213843	0.212431	3.73382	2.26672	0.0995622	0.2012	1	0.218932	0.217145	3.68973	2.26558	0.103448	0.202326	1	0.22116	0.218869	2.98122	2.22593	0.180518	0.486455	1	0.251594	0.248655	2.03385	2.22254	0.360174	0.73222	1	0.257977	0.254697
BRK1	5.12148	2.96699	0.0843705	0.170256	1	0.213841	0.212429	5.10266	2.95858	0.0846321	0.179459	1	0.218965	0.217179	5.37235	2.95706	0.0692985	0.152478	1	0.221243	0.218951	2.80164	2.91067	0.335816	0.619478	1	0.251488	0.248548	2.3144	2.90511	0.425677	0.755565	1	0.257952	0.254672
DUOX2	3.06081	1.77601	0.084863	0.170497	1	0.21384	0.212428	3.21297	1.77119	0.0697235	0.157932	1	0.219005	0.217219	3.45867	1.7703	0.0507807	0.124943	1	0.221309	0.219017	2.92	1.73767	0.0929296	0.399719	1	0.25172	0.248782	2.72831	1.73087	0.115018	0.59801	1	0.258177	0.254897
CA11	7.20531	4.18208	0.084957	0.170497	1	0.21384	0.212428	7.20903	4.16945	0.0838575	0.178075	1	0.218967	0.21718	7.09047	4.16509	0.0887389	0.182345	1	0.221192	0.2189	6.58373	4.09171	0.107659	0.423128	1	0.251692	0.248753	6.09404	4.07577	0.134917	0.619855	1	0.258146	0.254867
PLIN1	6.11573	3.54739	0.0847565	0.170497	1	0.21384	0.212428	5.46072	3.53839	0.122815	0.232125	1	0.218889	0.217103	5.98608	3.53852	0.0907566	0.185052	1	0.221187	0.218895	-1.90963	3.67385	0.603229	0.800871	1	0.251408	0.248468	-4.49198	3.68273	0.22261	0.674756	1	0.258056	0.254776
HNMT	4.79221	2.7806	0.0848585	0.170497	1	0.21384	0.212428	3.98214	2.77556	0.15142	0.270115	1	0.218848	0.217061	4.05275	2.77954	0.144874	0.262421	1	0.221093	0.218801	-0.768256	2.87023	0.788967	0.919569	1	0.251383	0.248443	-2.06903	2.87007	0.471	0.774315	1	0.257938	0.254658
CNTN5	-6.09142	3.53879	0.0852416	0.170834	1	0.213839	0.212427	-5.57476	3.53171	0.114506	0.221287	1	0.218903	0.217117	-5.10364	3.53323	0.148658	0.266416	1	0.221088	0.218796	-0.133962	3.52942	0.969724	0.987431	1	0.251375	0.248435	-0.841947	3.526	0.811282	0.939955	1	0.257882	0.254601
CSF1	8.68397	5.05232	0.0857001	0.171518	1	0.213838	0.212426	8.16149	5.04031	0.105446	0.209601	1	0.21892	0.217133	9.09136	5.0413	0.0713785	0.15588	1	0.221237	0.218945	-0.229666	5.11275	0.964172	0.986194	1	0.251375	0.248435	-1.34576	5.11687	0.792556	0.935551	1	0.257883	0.254603
TNFRSF10B	6.22903	3.63445	0.0866005	0.173082	1	0.213836	0.212424	4.83714	3.63162	0.182926	0.314048	1	0.218812	0.217025	4.46959	3.6333	0.21868	0.35342	1	0.221015	0.218723	0.47411	3.63097	0.896117	0.954132	1	0.251377	0.248436	0.37153	3.62127	0.918287	0.981522	1	0.257876	0.254596
CEP164	3.60292	2.11375	0.0883347	0.175637	1	0.213832	0.212419	3.50108	2.10817	0.0968218	0.197842	1	0.218937	0.217151	3.51426	2.10588	0.0952111	0.190814	1	0.221177	0.218885	3.52424	2.06574	0.0880507	0.399719	1	0.251731	0.248792	3.62938	2.05738	0.0777687	0.579678	1	0.258253	0.254974
CD200R1	6.38542	3.74646	0.0883593	0.175637	1	0.213831	0.212419	6.6423	3.73533	0.0754144	0.166185	1	0.218989	0.217202	6.91065	3.73332	0.0642072	0.145247	1	0.221259	0.218967	4.77216	3.67158	0.193734	0.497	1	0.251581	0.248642	3.16551	3.67751	0.389396	0.74173	1	0.257965	0.254685
SEPTIN9	7.3366	4.30366	0.0882945	0.175637	1	0.213832	0.21242	6.5281	4.29342	0.12844	0.239434	1	0.21888	0.217094	6.74563	4.29018	0.115924	0.219668	1	0.221137	0.218846	3.86826	4.21694	0.359014	0.634535	1	0.251478	0.248538	1.92945	4.21091	0.646823	0.868574	1	0.2579	0.25462
FCER2	4.49589	2.63775	0.0883488	0.175637	1	0.213832	0.212419	3.99485	2.63116	0.128995	0.240079	1	0.21888	0.217093	4.32667	2.63123	0.100154	0.198004	1	0.221167	0.218875	1.77375	2.63284	0.500526	0.734286	1	0.25143	0.24849	0.621874	2.63799	0.813644	0.941198	1	0.257882	0.254601
CES3	3.09719	1.81877	0.0886377	0.175951	1	0.213831	0.212419	2.84169	1.8149	0.117459	0.225228	1	0.218898	0.217112	2.9041	1.81397	0.109436	0.210377	1	0.221149	0.218857	0.00484126	1.81647	0.997874	0.999241	1	0.251375	0.248434	-0.734408	1.81418	0.685627	0.888437	1	0.257895	0.254614
SERPINB9	6.4267	3.77711	0.0889025	0.176237	1	0.21383	0.212418	6.20145	3.76637	0.0997051	0.2012	1	0.218931	0.217145	6.33196	3.76464	0.0926285	0.187173	1	0.221183	0.218891	3.23774	3.70491	0.382204	0.655399	1	0.251468	0.248528	2.17853	3.70403	0.556452	0.82036	1	0.257917	0.254637
CD79B	5.29599	3.11626	0.0892809	0.176747	1	0.213829	0.212417	4.76939	3.10898	0.125064	0.235898	1	0.218886	0.217099	5.04015	3.1078	0.104903	0.204352	1	0.221158	0.218866	3.14278	3.07708	0.307128	0.591776	1	0.251502	0.248563	2.8244	3.12178	0.365639	0.73222	1	0.257974	0.254694
SLITRK2	5.49504	3.24082	0.0900182	0.177966	1	0.213828	0.212416	4.68067	3.23536	0.148026	0.265031	1	0.218852	0.217066	5.49647	3.24206	0.0900572	0.184277	1	0.221189	0.218897	0.396401	3.24153	0.902675	0.957045	1	0.251376	0.248436	-0.733508	3.23491	0.820627	0.946984	1	0.257881	0.254601
ARSA	4.94577	2.91804	0.0901467	0.177979	1	0.213827	0.212415	4.74158	2.91138	0.103441	0.206459	1	0.218924	0.217137	5.10056	2.91383	0.0800883	0.169824	1	0.221213	0.218921	-0.173058	2.92646	0.952846	0.983018	1	0.251375	0.248435	-0.906771	2.91816	0.756014	0.925668	1	0.257887	0.254606
ICOSLG	-11.376	6.71904	0.0904878	0.178411	1	0.213827	0.212414	-10.2373	6.70562	0.126894	0.237075	1	0.218883	0.217096	-10.0975	6.69975	0.131825	0.242259	1	0.221112	0.21882	-5.57429	6.64807	0.401792	0.669069	1	0.251461	0.248521	-5.405	6.64771	0.416215	0.755158	1	0.257955	0.254675
NRTN	4.27812	2.52867	0.0907263	0.17864	1	0.213826	0.212414	4.26454	2.52187	0.0908829	0.189639	1	0.21895	0.217164	4.45913	2.51976	0.0768326	0.164593	1	0.221221	0.21893	4.03323	2.4765	0.103449	0.415219	1	0.251699	0.24876	3.96901	2.46835	0.107895	0.590085	1	0.258189	0.25491
DECR1	2.2147	1.31032	0.0910411	0.179019	1	0.213825	0.212413	2.15428	1.30643	0.0992034	0.201021	1	0.218932	0.217146	2.22073	1.30522	0.0889143	0.182449	1	0.221191	0.2189	1.18381	1.28574	0.357233	0.633394	1	0.251478	0.248539	0.515548	1.28653	0.688636	0.89114	1	0.257894	0.254614
SELE	4.19391	2.48376	0.0913602	0.179405	1	0.213825	0.212412	3.55744	2.48417	0.152183	0.270816	1	0.218847	0.21706	3.73534	2.48578	0.132972	0.243753	1	0.22111	0.218818	-0.652249	2.5626	0.799098	0.923631	1	0.251382	0.248442	-1.71713	2.55975	0.502361	0.789694	1	0.25793	0.254649
ALCAM	-11.4304	6.77587	0.0916692	0.179529	1	0.213824	0.212412	-11.3912	6.7614	0.0920898	0.190571	1	0.218948	0.217161	-10.3312	6.75923	0.126449	0.234445	1	0.22112	0.218828	-9.92971	6.63671	0.134659	0.456793	1	0.251649	0.24871	-12.2221	6.61631	0.0647572	0.54063	1	0.258289	0.255011
VASH1	2.65287	1.57219	0.0915822	0.179529	1	0.213824	0.212412	2.51993	1.56761	0.107998	0.212648	1	0.218915	0.217129	2.56898	1.56626	0.101015	0.199436	1	0.221165	0.218873	1.46711	1.54113	0.341148	0.623732	1	0.251486	0.248546	0.841014	1.54108	0.585271	0.836674	1	0.257911	0.254631
HSPB1	3.07203	1.82367	0.0921297	0.180189	1	0.213823	0.212411	3.04496	1.81883	0.0941557	0.193204	1	0.218943	0.217157	3.03785	1.81756	0.0946954	0.190303	1	0.221178	0.218887	1.35351	1.79191	0.450072	0.709936	1	0.251444	0.248505	0.699296	1.7915	0.696299	0.896568	1	0.257893	0.254613
MMP9	3.5377	2.10247	0.0924962	0.180416	1	0.213822	0.21241	3.00196	2.09941	0.152795	0.271059	1	0.218846	0.21706	2.79013	2.09914	0.183838	0.310505	1	0.221048	0.218756	1.05158	2.08553	0.614121	0.806367	1	0.251406	0.248466	1.31219	2.0793	0.528015	0.801658	1	0.257923	0.254643
EIF4EBP1	3.36468	1.99973	0.0925107	0.180416	1	0.213822	0.21241	3.03287	1.99491	0.128485	0.239434	1	0.21888	0.217094	3.07368	1.9935	0.123161	0.230101	1	0.221125	0.218833	1.34989	1.97241	0.493758	0.732366	1	0.251432	0.248492	0.590195	1.97056	0.764564	0.927278	1	0.257886	0.254605
[truncated: 712 more rows]

## Sheet: S6. LASSO model coefficients
Supplementary Table 6. Coefficients of predictors selected by LASSO, prior to and after forcing five non-modifiable factors (sex, age at baseline, age at imaging visit, center of imaging visit, and ethnicity)
[truncated: 1,535 more rows]

[truncated: 4 more sheets: S7. Summary of top proteins, S8. Summary of top covariates, S9. Sensitivity analysis by LOD, S10. GSEA]
